# Supplementary material for: 5-[(E)-Meth­oxy(phen­yl)methyl­idene]-1,3,4-triphenyl-4,5-dihydro-1H-1,2,4-triazole
Source: Acta Crystallogr Sect E Struct Rep Online. 2012 Nov 10;68(Pt 12):o3307. doi: 10.1107/S1600536812045692 (PMC3588847; doi:10.1107/S1600536812045692)
Supplement: Supplementary file 1 [file e-68-o3307-sup1.cif]

##############################################################################
#                                                                            #
# This CIF contains the data in a paper accepted for publication in          #
# Acta Crystallographica Section E. It conforms to the requirements of       #
# Notes for Authors for Acta Crystallographica Section E, and has been       #
# peer reviewed under the auspices of the IUCr Commission on Journals.       #
#                                                                            #
# Full details of the Crystallographic Information File format               #
# are given in the paper "The Crystallographic Information File (CIF):       #
# a New Standard Archive File for Crystallography" by S. R. Hall, F. H.      #
# Allen and I. D. Brown [Acta Cryst. (1991), A47, 655-685].                  #
#                                                                            #
# The current version of the core CIF dictionary is obtainable from          #
# ftp://ftp.iucr.org/pub/cif_core.dic.                                       #
#                                                                            #
# Software is freely available for graphical display of the structure(s)     #
# in this CIF. For information consult the CIF software page                 #
# http://www.iucr.org/resources/cif/software.                                #
#                                                                            #
# This file may be used for bona fide research purposes within the           #
# scientific community so long as proper attribution is given to the journal # 
# article from which it was obtained.                                        #
#                                                                            #
##############################################################################
data_I
_audit_creation_method     SHELXL97
_chemical_name_systematic
;
5-[(<i>E</i>)-Methoxy(phenyl)methylidene]-1,3,4-triphenyl-4,5-dihydro-
1<i>H</i>-1,2,4-triazole
;
_chemical_name_common     ?
_chemical_formula_moiety     'C28 H23 N3 O'
_chemical_formula_sum     'C28 H23 N3 O'
_chemical_formula_iupac     'C28 H23 N3 O'
_chemical_formula_weight     417.49
_chemical_melting_point_gt     ?
_chemical_melting_point_lt     ?
_symmetry_cell_setting     monoclinic
_symmetry_space_group_name_H-M     'P 21/c'
_symmetry_space_group_name_Hall     '-P 2ybc'
loop_
    _symmetry_equiv_pos_as_xyz
    'x, y, z'
    '-x, y+1/2, -z+1/2'
    '-x, -y, -z'
    'x, -y-1/2, z-1/2'
_cell_length_a     5.8831(2)
_cell_length_b     10.5560(2)
_cell_length_c     35.0548(8)
_cell_angle_alpha     90.00
_cell_angle_beta     93.7490(10)
_cell_angle_gamma     90.00
_cell_volume     2172.31(10)
_cell_formula_units_Z     4
_cell_measurement_reflns_used     6637
_cell_measurement_theta_min     3.134
_cell_measurement_theta_max     25.350
_cell_measurement_temperature     200(2)
_exptl_crystal_description     rod
_exptl_crystal_colour     yellow
_exptl_crystal_size_max     0.35
_exptl_crystal_size_mid     0.09
_exptl_crystal_size_min     0.04
_exptl_crystal_density_diffrn     1.277
_exptl_crystal_density_meas     ?
_exptl_crystal_density_method     'not measured'
_exptl_crystal_F_000     880
_exptl_absorpt_coefficient_mu     0.079
_exptl_absorpt_correction_type     none
_exptl_absorpt_process_details     ?
_exptl_absorpt_correction_T_min     ?
_exptl_absorpt_correction_T_max     ?
_exptl_special_details
;
;
_diffrn_ambient_temperature     200(2)
_diffrn_radiation_type     MoK\a
_diffrn_radiation_wavelength     0.71073
_diffrn_radiation_source     'rotating anode'
_diffrn_radiation_monochromator     'MONTEL, graded multilayered X-ray optics'
_diffrn_measurement_device_type     'Nonius KappaCCD'
_diffrn_measurement_device     '95mm CCD camera on \k-goniostat'
_diffrn_measurement_method     'CCD; rotation images'
_diffrn_detector_area_resol_mean     9
_diffrn_reflns_number     12170
_diffrn_reflns_av_R_equivalents     0.0578
_diffrn_reflns_av_sigmaI/netI     0.0519
_diffrn_reflns_theta_min     3.47
_diffrn_reflns_theta_max     25.00
_diffrn_reflns_theta_full     25.00
_diffrn_measured_fraction_theta_max     0.995
_diffrn_measured_fraction_theta_full     0.995
_diffrn_reflns_limit_h_min     -6
_diffrn_reflns_limit_h_max     6
_diffrn_reflns_limit_k_min     -12
_diffrn_reflns_limit_k_max     12
_diffrn_reflns_limit_l_min     -41
_diffrn_reflns_limit_l_max     41
_refine_special_details
;
Refinement of <i>F</i>^2^ against ALL reflections. The weighted <i>R</i>-factor
<i>wR</i> and goodness of fit <i>S</i> are based on <i>F</i>^2^, conventional
<i>R</i>-factors <i>R</i> are based on <i>F</i>, with <i>F</i> set to zero for
negative <i>F</i>^2^. The threshold expression of <i>F</i>^2^ >
2<i>\s</i>(<i>F</i>^2^) is used only for calculating <i>R</i>-factors(gt)
<i>etc</i>. and is not relevant to the choice of reflections for refinement.
<i>R</i>-factors based on <i>F</i>^2^ are statistically about twice as large
as those based on <i>F</i>, and <i>R</i>-factors based on all data will be
even larger.
;
_reflns_number_total     3797
_reflns_number_gt     2601
_reflns_threshold_expression     I>2sigma(I)
_refine_ls_structure_factor_coef     Fsqd
_refine_ls_matrix_type     full
_refine_ls_R_factor_all     0.0816
_refine_ls_R_factor_gt     0.0449
_refine_ls_wR_factor_gt     0.0997
_refine_ls_wR_factor_ref     0.1162
_refine_ls_goodness_of_fit_ref     1.018
_refine_ls_restrained_S_all     1.018
_refine_ls_number_reflns     3797
_refine_ls_number_parameters     290
_refine_ls_number_restraints     0
_refine_ls_hydrogen_treatment     constr
_refine_ls_weighting_scheme     calc
_refine_ls_weighting_details
         'calc w=1/[\s^2^(Fo^2^)+(0.0489P)^2^+0.5794P] where P=(Fo^2^+2Fc^2^)/3'
_atom_sites_solution_hydrogens     geom
_atom_sites_solution_primary     direct
_atom_sites_solution_secondary     difmap
_refine_ls_shift/su_max     0.000
_refine_ls_shift/su_mean     0.000
_refine_diff_density_max     0.138
_refine_diff_density_min     -0.166
_refine_ls_extinction_method     none
_refine_ls_extinction_coef     ?
loop_
    _atom_type_symbol
    _atom_type_description
    _atom_type_scat_dispersion_real
    _atom_type_scat_dispersion_imag
    _atom_type_scat_source
    'C' 'C' 0.0033 0.0016
                         'International Tables Vol C Tables 4.2.6.8 and 6.1.1.4'
    'H' 'H' 0.0000 0.0000
                         'International Tables Vol C Tables 4.2.6.8 and 6.1.1.4'
    'N' 'N' 0.0061 0.0033
                         'International Tables Vol C Tables 4.2.6.8 and 6.1.1.4'
    'O' 'O' 0.0106 0.0060
                         'International Tables Vol C Tables 4.2.6.8 and 6.1.1.4'
_computing_data_collection     'COLLECT (Nonius, 1998)'
_computing_cell_refinement     'SCALEPACK (Otwinowski & Minor, 1997)'
_computing_data_reduction
;
DENZO and SCALEPACK (Otwinowski & Minor, 1997)
;
_computing_structure_solution     'SIR97 (Altomare <i>et al.</i>, 1999)'
_computing_structure_refinement     'SHELXL97 (Sheldrick, 2008)'
_computing_molecular_graphics
;
ORTEP-3 (Farrugia, 1997)
;
_computing_publication_material     'PLATON (Spek, 2009)'
loop_
    _atom_site_type_symbol
    _atom_site_label
    _atom_site_fract_x
    _atom_site_fract_y
    _atom_site_fract_z
    _atom_site_U_iso_or_equiv
    _atom_site_adp_type
    _atom_site_calc_flag
    _atom_site_refinement_flags
    _atom_site_occupancy
    _atom_site_symmetry_multiplicity
    _atom_site_disorder_assembly
    _atom_site_disorder_group
    O O1 1.1775(2) 1.09309(12) 0.07479(4) 0.0400(4) Uani d . 1 1 . .
    N N1 1.0129(3) 0.87548(14) 0.15014(4) 0.0372(4) Uani d . 1 1 . .
    N N2 0.8760(3) 0.91293(15) 0.17968(5) 0.0397(4) Uani d . 1 1 . .
    N N3 0.9369(3) 1.07815(14) 0.14195(4) 0.0334(4) Uani d . 1 1 . .
    C C1 0.8328(3) 1.03112(18) 0.17323(5) 0.0343(5) Uani d . 1 1 . .
    C C2 1.0374(3) 0.97436(17) 0.12411(5) 0.0328(5) Uani d . 1 1 . .
    C C3 1.1547(3) 0.76856(18) 0.15771(5) 0.0362(5) Uani d . 1 1 . .
    C C4 1.3673(4) 0.7594(2) 0.14287(6) 0.0428(5) Uani d . 1 1 . .
    H H4 1.4222 0.8266 0.1280 0.051 Uiso calc R 1 1 . .
    C C5 1.4982(4) 0.6526(2) 0.14986(6) 0.0513(6) Uani d . 1 1 . .
    H H5 1.6422 0.6459 0.1392 0.062 Uiso calc R 1 1 . .
    C C6 1.4236(4) 0.5561(2) 0.17190(7) 0.0579(7) Uani d . 1 1 . .
    H H6 1.5132 0.4819 0.1761 0.070 Uiso calc R 1 1 . .
    C C7 1.2164(4) 0.5677(2) 0.18806(6) 0.0539(6) Uani d . 1 1 . .
    H H7 1.1665 0.5025 0.2042 0.065 Uiso calc R 1 1 . .
    C C8 1.0811(4) 0.67325(18) 0.18098(6) 0.0429(5) Uani d . 1 1 . .
    H H8 0.9384 0.6802 0.1920 0.051 Uiso calc R 1 1 . .
    C C9 0.6887(3) 1.10815(17) 0.19698(5) 0.0347(5) Uani d . 1 1 . .
    C C10 0.4797(4) 1.06009(19) 0.20649(6) 0.0397(5) Uani d . 1 1 . .
    H H10 0.4299 0.9795 0.1972 0.048 Uiso calc R 1 1 . .
    C C11 0.3445(4) 1.1301(2) 0.22955(6) 0.0451(5) Uani d . 1 1 . .
    H H11 0.2019 1.0971 0.2361 0.054 Uiso calc R 1 1 . .
    C C12 0.4148(4) 1.2471(2) 0.24312(6) 0.0481(6) Uani d . 1 1 . .
    H H12 0.3214 1.2947 0.2589 0.058 Uiso calc R 1 1 . .
    C C13 0.6216(4) 1.2945(2) 0.23355(6) 0.0477(6) Uani d . 1 1 . .
    H H13 0.6703 1.3751 0.2429 0.057 Uiso calc R 1 1 . .
    C C14 0.7589(4) 1.22654(18) 0.21059(6) 0.0415(5) Uani d . 1 1 . .
    H H14 0.9009 1.2604 0.2041 0.050 Uiso calc R 1 1 . .
    C C15 0.8681(3) 1.19569(17) 0.12357(5) 0.0325(5) Uani d . 1 1 . .
    C C16 1.0135(4) 1.29802(18) 0.12531(6) 0.0399(5) Uani d . 1 1 . .
    H H16 1.1605 1.2911 0.1381 0.048 Uiso calc R 1 1 . .
    C C17 0.9442(4) 1.41053(19) 0.10842(6) 0.0464(6) Uani d . 1 1 . .
    H H17 1.0438 1.4815 0.1094 0.056 Uiso calc R 1 1 . .
    C C18 0.7300(4) 1.4201(2) 0.09014(6) 0.0497(6) Uani d . 1 1 . .
    H H18 0.6830 1.4976 0.0783 0.060 Uiso calc R 1 1 . .
    C C19 0.5839(4) 1.3179(2) 0.08887(6) 0.0493(6) Uani d . 1 1 . .
    H H19 0.4358 1.3253 0.0765 0.059 Uiso calc R 1 1 . .
    C C20 0.6534(4) 1.20490(19) 0.10556(6) 0.0414(5) Uani d . 1 1 . .
    H H20 0.5540 1.1339 0.1047 0.050 Uiso calc R 1 1 . .
    C C21 1.1253(3) 0.97381(18) 0.08928(5) 0.0355(5) Uani d . 1 1 . .
    C C22 1.1836(3) 0.86455(18) 0.06625(5) 0.0368(5) Uani d . 1 1 . .
    C C23 1.0535(4) 0.75417(19) 0.06459(6) 0.0450(5) Uani d . 1 1 . .
    H H23 0.9233 0.7483 0.0792 0.054 Uiso calc R 1 1 . .
    C C24 1.1113(4) 0.6529(2) 0.04203(6) 0.0533(6) Uani d . 1 1 . .
    H H24 1.0203 0.5785 0.0412 0.064 Uiso calc R 1 1 . .
    C C25 1.2999(5) 0.6594(2) 0.02071(7) 0.0588(7) Uani d . 1 1 . .
    H H25 1.3400 0.5897 0.0054 0.071 Uiso calc R 1 1 . .
    C C26 1.4289(4) 0.7680(2) 0.02195(7) 0.0594(7) Uani d . 1 1 . .
    H H26 1.5592 0.7731 0.0074 0.071 Uiso calc R 1 1 . .
    C C27 1.3718(4) 0.8695(2) 0.04401(6) 0.0499(6) Uani d . 1 1 . .
    H H27 1.4619 0.9442 0.0441 0.060 Uiso calc R 1 1 . .
    C C28 1.0477(4) 1.1273(2) 0.04035(6) 0.0510(6) Uani d . 1 1 . .
    H H28A 1.1075 1.0825 0.0187 0.077 Uiso calc R 1 1 . .
    H H28B 1.0590 1.2189 0.0363 0.077 Uiso calc R 1 1 . .
    H H28C 0.8878 1.1040 0.0425 0.077 Uiso calc R 1 1 . .
loop_
    _atom_site_aniso_label
    _atom_site_aniso_U_11
    _atom_site_aniso_U_22
    _atom_site_aniso_U_33
    _atom_site_aniso_U_12
    _atom_site_aniso_U_13
    _atom_site_aniso_U_23
    O1 0.0444(9) 0.0394(8) 0.0369(8) -0.0049(7) 0.0075(6) 0.0010(6)
    N1 0.0436(10) 0.0337(9) 0.0356(9) 0.0083(8) 0.0126(8) 0.0004(7)
    N2 0.0493(11) 0.0336(10) 0.0378(10) 0.0050(8) 0.0148(8) -0.0009(7)
    N3 0.0384(10) 0.0302(8) 0.0323(9) 0.0020(7) 0.0084(7) 0.0001(7)
    C1 0.0369(12) 0.0326(11) 0.0340(11) -0.0005(9) 0.0064(9) 0.0008(9)
    C2 0.0330(11) 0.0319(10) 0.0336(11) 0.0006(9) 0.0030(9) 0.0000(9)
    C3 0.0426(13) 0.0344(11) 0.0312(11) 0.0057(10) -0.0011(9) -0.0055(9)
    C4 0.0450(14) 0.0458(13) 0.0370(12) 0.0076(11) -0.0017(10) -0.0063(10)
    C5 0.0514(15) 0.0560(15) 0.0451(13) 0.0192(12) -0.0066(11) -0.0098(11)
    C6 0.0674(18) 0.0483(15) 0.0555(15) 0.0257(13) -0.0155(13) -0.0093(12)
    C7 0.0787(19) 0.0355(12) 0.0454(14) 0.0039(12) -0.0113(13) 0.0016(10)
    C8 0.0542(14) 0.0358(11) 0.0381(12) 0.0029(10) -0.0012(10) -0.0015(9)
    C9 0.0426(13) 0.0336(11) 0.0284(10) 0.0058(9) 0.0065(9) 0.0029(8)
    C10 0.0449(13) 0.0359(11) 0.0390(12) 0.0040(10) 0.0080(10) 0.0032(9)
    C11 0.0481(14) 0.0484(13) 0.0398(12) 0.0090(11) 0.0116(10) 0.0072(10)
    C12 0.0619(16) 0.0417(13) 0.0427(12) 0.0172(12) 0.0189(11) 0.0016(10)
    C13 0.0670(16) 0.0351(12) 0.0419(13) 0.0070(11) 0.0117(11) -0.0023(9)
    C14 0.0497(13) 0.0352(11) 0.0404(12) 0.0020(10) 0.0094(10) -0.0003(9)
    C15 0.0382(12) 0.0308(10) 0.0294(11) 0.0030(9) 0.0080(9) -0.0002(8)
    C16 0.0429(13) 0.0392(12) 0.0375(12) -0.0044(10) 0.0018(10) 0.0011(9)
    C17 0.0629(16) 0.0356(12) 0.0409(12) -0.0064(11) 0.0061(11) 0.0013(10)
    C18 0.0699(17) 0.0383(12) 0.0420(13) 0.0154(12) 0.0118(12) 0.0055(10)
    C19 0.0459(14) 0.0576(15) 0.0445(14) 0.0124(12) 0.0032(10) 0.0075(11)
    C20 0.0387(13) 0.0453(12) 0.0405(12) 0.0000(10) 0.0044(10) 0.0036(10)
    C21 0.0358(12) 0.0368(11) 0.0342(11) -0.0008(9) 0.0061(9) 0.0026(9)
    C22 0.0378(12) 0.0417(12) 0.0311(11) 0.0042(10) 0.0040(9) -0.0001(9)
    C23 0.0575(15) 0.0437(12) 0.0345(12) -0.0014(11) 0.0092(10) -0.0017(10)
    C24 0.0801(18) 0.0407(13) 0.0395(13) 0.0006(12) 0.0069(13) -0.0013(10)
    C25 0.0808(19) 0.0521(15) 0.0442(14) 0.0205(14) 0.0095(13) -0.0076(11)
    C26 0.0567(16) 0.0711(17) 0.0526(15) 0.0123(14) 0.0199(12) -0.0093(13)
    C27 0.0448(14) 0.0585(14) 0.0475(13) -0.0009(11) 0.0119(11) -0.0046(11)
    C28 0.0662(16) 0.0509(13) 0.0359(12) 0.0018(12) 0.0034(11) 0.0062(10)
_geom_special_details
;
All e.s.d.'s (except the e.s.d. in the dihedral angle between two l.s. planes)
are estimated using the full covariance matrix. The cell e.s.d.'s are taken
into account individually in the estimation of e.s.d.'s in distances, angles
and torsion angles; correlations between e.s.d.'s in cell parameters are only
used when they are defined by crystal symmetry. An approximate (isotropic)
treatment of cell e.s.d.'s is used for estimating e.s.d.'s involving l.s.
planes.
;
loop_
    _geom_bond_atom_site_label_1
    _geom_bond_atom_site_label_2
    _geom_bond_site_symmetry_2
    _geom_bond_distance
    _geom_bond_publ_flag
    O1 C21 . 1.399(2) ?
    O1 C28 . 1.432(2) ?
    N1 C2 . 1.400(2) ?
    N1 N2 . 1.410(2) ?
    N1 C3 . 1.418(2) ?
    N2 C1 . 1.290(2) ?
    N3 C1 . 1.383(2) ?
    N3 C2 . 1.411(2) ?
    N3 C15 . 1.444(2) ?
    C1 C9 . 1.471(3) ?
    C2 C21 . 1.357(3) ?
    C3 C8 . 1.383(3) ?
    C3 C4 . 1.389(3) ?
    C4 C5 . 1.379(3) ?
    C4 H4 . 0.9500 ?
    C5 C6 . 1.368(3) ?
    C5 H5 . 0.9500 ?
    C6 C7 . 1.383(3) ?
    C6 H6 . 0.9500 ?
    C7 C8 . 1.382(3) ?
    C7 H7 . 0.9500 ?
    C8 H8 . 0.9500 ?
    C9 C14 . 1.391(3) ?
    C9 C10 . 1.391(3) ?
    C10 C11 . 1.384(3) ?
    C10 H10 . 0.9500 ?
    C11 C12 . 1.377(3) ?
    C11 H11 . 0.9500 ?
    C12 C13 . 1.377(3) ?
    C12 H12 . 0.9500 ?
    C13 C14 . 1.378(3) ?
    C13 H13 . 0.9500 ?
    C14 H14 . 0.9500 ?
    C15 C16 . 1.377(3) ?
    C15 C20 . 1.378(3) ?
    C16 C17 . 1.377(3) ?
    C16 H16 . 0.9500 ?
    C17 C18 . 1.380(3) ?
    C17 H17 . 0.9500 ?
    C18 C19 . 1.378(3) ?
    C18 H18 . 0.9500 ?
    C19 C20 . 1.379(3) ?
    C19 H19 . 0.9500 ?
    C20 H20 . 0.9500 ?
    C21 C22 . 1.461(3) ?
    C22 C23 . 1.393(3) ?
    C22 C27 . 1.396(3) ?
    C23 C24 . 1.385(3) ?
    C23 H23 . 0.9500 ?
    C24 C25 . 1.379(3) ?
    C24 H24 . 0.9500 ?
    C25 C26 . 1.374(3) ?
    C25 H25 . 0.9500 ?
    C26 C27 . 1.375(3) ?
    C26 H26 . 0.9500 ?
    C27 H27 . 0.9500 ?
    C28 H28A . 0.9800 ?
    C28 H28B . 0.9800 ?
    C28 H28C . 0.9800 ?
loop_
    _geom_angle_atom_site_label_1
    _geom_angle_atom_site_label_2
    _geom_angle_atom_site_label_3
    _geom_angle_site_symmetry_1
    _geom_angle_site_symmetry_3
    _geom_angle
    _geom_angle_publ_flag
    C21 O1 C28 . . 114.57(15) ?
    C2 N1 N2 . . 110.97(14) ?
    C2 N1 C3 . . 129.13(16) ?
    N2 N1 C3 . . 116.30(15) ?
    C1 N2 N1 . . 104.95(15) ?
    C1 N3 C2 . . 107.04(15) ?
    C1 N3 C15 . . 122.47(15) ?
    C2 N3 C15 . . 125.66(15) ?
    N2 C1 N3 . . 113.19(17) ?
    N2 C1 C9 . . 123.34(17) ?
    N3 C1 C9 . . 123.48(16) ?
    C21 C2 N1 . . 130.15(17) ?
    C21 C2 N3 . . 126.72(17) ?
    N1 C2 N3 . . 103.07(15) ?
    C8 C3 C4 . . 119.67(19) ?
    C8 C3 N1 . . 119.11(18) ?
    C4 C3 N1 . . 121.21(18) ?
    C5 C4 C3 . . 119.8(2) ?
    C5 C4 H4 . . 120.1 ?
    C3 C4 H4 . . 120.1 ?
    C6 C5 C4 . . 120.9(2) ?
    C6 C5 H5 . . 119.6 ?
    C4 C5 H5 . . 119.6 ?
    C5 C6 C7 . . 119.3(2) ?
    C5 C6 H6 . . 120.3 ?
    C7 C6 H6 . . 120.3 ?
    C8 C7 C6 . . 120.7(2) ?
    C8 C7 H7 . . 119.6 ?
    C6 C7 H7 . . 119.6 ?
    C7 C8 C3 . . 119.6(2) ?
    C7 C8 H8 . . 120.2 ?
    C3 C8 H8 . . 120.2 ?
    C14 C9 C10 . . 119.54(18) ?
    C14 C9 C1 . . 121.43(19) ?
    C10 C9 C1 . . 119.02(17) ?
    C11 C10 C9 . . 119.74(19) ?
    C11 C10 H10 . . 120.1 ?
    C9 C10 H10 . . 120.1 ?
    C12 C11 C10 . . 120.6(2) ?
    C12 C11 H11 . . 119.7 ?
    C10 C11 H11 . . 119.7 ?
    C13 C12 C11 . . 119.5(2) ?
    C13 C12 H12 . . 120.3 ?
    C11 C12 H12 . . 120.3 ?
    C12 C13 C14 . . 120.9(2) ?
    C12 C13 H13 . . 119.5 ?
    C14 C13 H13 . . 119.5 ?
    C13 C14 C9 . . 119.7(2) ?
    C13 C14 H14 . . 120.1 ?
    C9 C14 H14 . . 120.2 ?
    C16 C15 C20 . . 120.87(18) ?
    C16 C15 N3 . . 119.97(17) ?
    C20 C15 N3 . . 119.13(17) ?
    C15 C16 C17 . . 119.50(19) ?
    C15 C16 H16 . . 120.3 ?
    C17 C16 H16 . . 120.3 ?
    C16 C17 C18 . . 119.9(2) ?
    C16 C17 H17 . . 120.1 ?
    C18 C17 H17 . . 120.1 ?
    C19 C18 C17 . . 120.4(2) ?
    C19 C18 H18 . . 119.8 ?
    C17 C18 H18 . . 119.8 ?
    C18 C19 C20 . . 119.8(2) ?
    C18 C19 H19 . . 120.1 ?
    C20 C19 H19 . . 120.1 ?
    C15 C20 C19 . . 119.5(2) ?
    C15 C20 H20 . . 120.2 ?
    C19 C20 H20 . . 120.2 ?
    C2 C21 O1 . . 115.37(16) ?
    C2 C21 C22 . . 128.13(17) ?
    O1 C21 C22 . . 116.40(16) ?
    C23 C22 C27 . . 117.48(19) ?
    C23 C22 C21 . . 122.35(18) ?
    C27 C22 C21 . . 120.15(18) ?
    C24 C23 C22 . . 121.0(2) ?
    C24 C23 H23 . . 119.5 ?
    C22 C23 H23 . . 119.5 ?
    C25 C24 C23 . . 120.5(2) ?
    C25 C24 H24 . . 119.8 ?
    C23 C24 H24 . . 119.8 ?
    C26 C25 C24 . . 119.1(2) ?
    C26 C25 H25 . . 120.4 ?
    C24 C25 H25 . . 120.4 ?
    C25 C26 C27 . . 120.8(2) ?
    C25 C26 H26 . . 119.6 ?
    C27 C26 H26 . . 119.6 ?
    C26 C27 C22 . . 121.1(2) ?
    C26 C27 H27 . . 119.4 ?
    C22 C27 H27 . . 119.4 ?
    O1 C28 H28A . . 109.5 ?
    O1 C28 H28B . . 109.5 ?
    H28A C28 H28B . . 109.5 ?
    O1 C28 H28C . . 109.5 ?
    H28A C28 H28C . . 109.5 ?
    H28B C28 H28C . . 109.5 ?
loop_
    _geom_torsion_atom_site_label_1
    _geom_torsion_atom_site_label_2
    _geom_torsion_atom_site_label_3
    _geom_torsion_atom_site_label_4
    _geom_torsion_site_symmetry_1
    _geom_torsion_site_symmetry_2
    _geom_torsion_site_symmetry_3
    _geom_torsion_site_symmetry_4
    _geom_torsion
    _geom_torsion_publ_flag
    C2 N1 N2 C1 . . . . -4.0(2) ?
    C3 N1 N2 C1 . . . . 156.58(17) ?
    N1 N2 C1 N3 . . . . -1.9(2) ?
    N1 N2 C1 C9 . . . . 178.51(17) ?
    C2 N3 C1 N2 . . . . 7.0(2) ?
    C15 N3 C1 N2 . . . . 163.63(17) ?
    C2 N3 C1 C9 . . . . -173.41(17) ?
    C15 N3 C1 C9 . . . . -16.8(3) ?
    N2 N1 C2 C21 . . . . -169.4(2) ?
    C3 N1 C2 C21 . . . . 33.2(3) ?
    N2 N1 C2 N3 . . . . 7.94(19) ?
    C3 N1 C2 N3 . . . . -149.47(18) ?
    C1 N3 C2 C21 . . . . 168.75(19) ?
    C15 N3 C2 C21 . . . . 13.1(3) ?
    C1 N3 C2 N1 . . . . -8.70(19) ?
    C15 N3 C2 N1 . . . . -164.34(16) ?
    C2 N1 C3 C8 . . . . -171.14(18) ?
    N2 N1 C3 C8 . . . . 32.4(2) ?
    C2 N1 C3 C4 . . . . 10.3(3) ?
    N2 N1 C3 C4 . . . . -146.16(18) ?
    C8 C3 C4 C5 . . . . 3.3(3) ?
    N1 C3 C4 C5 . . . . -178.13(17) ?
    C3 C4 C5 C6 . . . . -1.3(3) ?
    C4 C5 C6 C7 . . . . -1.5(3) ?
    C5 C6 C7 C8 . . . . 2.4(3) ?
    C6 C7 C8 C3 . . . . -0.5(3) ?
    C4 C3 C8 C7 . . . . -2.4(3) ?
    N1 C3 C8 C7 . . . . 178.99(17) ?
    N2 C1 C9 C14 . . . . 131.4(2) ?
    N3 C1 C9 C14 . . . . -48.1(3) ?
    N2 C1 C9 C10 . . . . -47.4(3) ?
    N3 C1 C9 C10 . . . . 133.1(2) ?
    C14 C9 C10 C11 . . . . -0.4(3) ?
    C1 C9 C10 C11 . . . . 178.48(18) ?
    C9 C10 C11 C12 . . . . 0.1(3) ?
    C10 C11 C12 C13 . . . . 0.0(3) ?
    C11 C12 C13 C14 . . . . 0.1(3) ?
    C12 C13 C14 C9 . . . . -0.3(3) ?
    C10 C9 C14 C13 . . . . 0.5(3) ?
    C1 C9 C14 C13 . . . . -178.36(18) ?
    C1 N3 C15 C16 . . . . 112.9(2) ?
    C2 N3 C15 C16 . . . . -95.0(2) ?
    C1 N3 C15 C20 . . . . -64.9(2) ?
    C2 N3 C15 C20 . . . . 87.3(2) ?
    C20 C15 C16 C17 . . . . -0.8(3) ?
    N3 C15 C16 C17 . . . . -178.53(18) ?
    C15 C16 C17 C18 . . . . 0.4(3) ?
    C16 C17 C18 C19 . . . . 0.5(3) ?
    C17 C18 C19 C20 . . . . -0.8(3) ?
    C16 C15 C20 C19 . . . . 0.4(3) ?
    N3 C15 C20 C19 . . . . 178.17(18) ?
    C18 C19 C20 C15 . . . . 0.4(3) ?
    N1 C2 C21 O1 . . . . -164.52(18) ?
    N3 C2 C21 O1 . . . . 18.7(3) ?
    N1 C2 C21 C22 . . . . 11.7(3) ?
    N3 C2 C21 C22 . . . . -165.01(19) ?
    C28 O1 C21 C2 . . . . -116.42(19) ?
    C28 O1 C21 C22 . . . . 66.9(2) ?
    C2 C21 C22 C23 . . . . 37.1(3) ?
    O1 C21 C22 C23 . . . . -146.70(18) ?
    C2 C21 C22 C27 . . . . -144.7(2) ?
    O1 C21 C22 C27 . . . . 31.5(3) ?
    C27 C22 C23 C24 . . . . 0.8(3) ?
    C21 C22 C23 C24 . . . . 179.02(19) ?
    C22 C23 C24 C25 . . . . 0.1(3) ?
    C23 C24 C25 C26 . . . . -0.4(3) ?
    C24 C25 C26 C27 . . . . -0.1(4) ?
    C25 C26 C27 C22 . . . . 1.0(4) ?
    C23 C22 C27 C26 . . . . -1.3(3) ?
    C21 C22 C27 C26 . . . . -179.6(2) ?
loop_
    _geom_hbond_atom_site_label_D
    _geom_hbond_atom_site_label_H
    _geom_hbond_atom_site_label_A
    _geom_hbond_site_symmetry_A
    _geom_hbond_distance_DH
    _geom_hbond_distance_HA
    _geom_hbond_distance_DA
    _geom_hbond_angle_DHA
    _geom_hbond_publ_flag
    C20 H20 O1 1_455 0.95 2.43 3.162(3) 134.2 yes
_iucr_refine_instructions_details
;
TITL QN141 IN P21/C (14) SIR97
CELL  0.71073  5.88310 10.55600 35.05480 90.00000 93.74900 90.00000
ZERR 4  0.00020  0.00020  0.00080  0.00000  0.00100  0.00000
LATT 1
SYMM -X, Y+ 0.50000, -Z+ 0.50000
SFAC C H N O
UNIT 112 92 12 4
TEMP -73
MERG 2
L.S. 15
FMAP 2
PLAN -20
ACTA
BOND $H
EQIV $1 x-1, y, z
HTAB C20 O1_$1
OMIT 3 3 0
OMIT -3 50
MPLA 5 C1 N2 N1 C2 N3
MPLA 6 C2 C21 O1 C22
MPLA 6 C9 C10 C11 C12 C13 C14
MPLA 5 C1 N2 N1 C2 N3
MPLA 6 C22 C23 C24 C25 C26 C27
MPLA 5 C1 N2 N1 C2 N3
MPLA 6 C15 C16 C17 C18 C19 C20
MPLA 5 C1 N2 N1 C2 N3
MPLA 6 C3 C4 C5 C6 C7 C8
MPLA 6 C2 C21 O1 C22
MPLA 6 C22 C23 C24 C25 C26 C27
CONF
WGHT    0.048900    0.579400
FVAR       0.26793
O1    4    1.177498    1.093092    0.074786    11.00000    0.04436    0.03938 =
         0.03691    0.00104    0.00746   -0.00490
N1    3    1.012884    0.875476    0.150136    11.00000    0.04359    0.03370 =
         0.03561    0.00038    0.01262    0.00834
N2    3    0.875982    0.912935    0.179682    11.00000    0.04932    0.03364 =
         0.03779   -0.00090    0.01477    0.00500
N3    3    0.936873    1.078150    0.141951    11.00000    0.03838    0.03018 =
         0.03233    0.00013    0.00843    0.00197
C1    1    0.832772    1.031116    0.173235    11.00000    0.03688    0.03262 =
         0.03396    0.00079    0.00642   -0.00048
C2    1    1.037368    0.974357    0.124109    11.00000    0.03297    0.03186 =
         0.03359    0.00002    0.00303    0.00057
C3    1    1.154678    0.768561    0.157711    11.00000    0.04258    0.03435 =
         0.03119   -0.00552   -0.00108    0.00573
C4    1    1.367265    0.759427    0.142870    11.00000    0.04499    0.04575 =
         0.03697   -0.00627   -0.00174    0.00763
AFIX  43
H4    2    1.422244    0.826576    0.127956    11.00000   -1.20000
AFIX   0
C5    1    1.498233    0.652587    0.149855    11.00000    0.05144    0.05602 =
         0.04505   -0.00978   -0.00655    0.01925
AFIX  43
H5    2    1.642176    0.645875    0.139217    11.00000   -1.20000
AFIX   0
C6    1    1.423628    0.556121    0.171901    11.00000    0.06738    0.04834 =
         0.05551   -0.00934   -0.01546    0.02573
AFIX  43
H6    2    1.513233    0.481931    0.176070    11.00000   -1.20000
AFIX   0
C7    1    1.216418    0.567731    0.188056    11.00000    0.07871    0.03555 =
         0.04535    0.00161   -0.01127    0.00388
AFIX  43
H7    2    1.166540    0.502467    0.204195    11.00000   -1.20000
AFIX   0
C8    1    1.081069    0.673250    0.180980    11.00000    0.05416    0.03583 =
         0.03815   -0.00148   -0.00120    0.00287
AFIX  43
H8    2    0.938408    0.680235    0.192033    11.00000   -1.20000
AFIX   0
C9    1    0.688697    1.108149    0.196978    11.00000    0.04265    0.03364 =
         0.02844    0.00294    0.00655    0.00576
C10   1    0.479668    1.060088    0.206492    11.00000    0.04487    0.03587 =
         0.03902    0.00319    0.00800    0.00397
AFIX  43
H10   2    0.429858    0.979537    0.197199    11.00000   -1.20000
AFIX   0
C11   1    0.344524    1.130082    0.229551    11.00000    0.04814    0.04841 =
         0.03975    0.00721    0.01163    0.00904
AFIX  43
H11   2    0.201919    1.097116    0.236083    11.00000   -1.20000
AFIX   0
C12   1    0.414847    1.247080    0.243117    11.00000    0.06187    0.04173 =
         0.04273    0.00162    0.01893    0.01725
AFIX  43
H12   2    0.321438    1.294705    0.258946    11.00000   -1.20000
AFIX   0
C13   1    0.621597    1.294459    0.233553    11.00000    0.06699    0.03515 =
         0.04192   -0.00226    0.01166    0.00701
AFIX  43
H13   2    0.670318    1.375116    0.242916    11.00000   -1.20000
AFIX   0
C14   1    0.758914    1.226539    0.210586    11.00000    0.04968    0.03525 =
         0.04039   -0.00034    0.00945    0.00202
AFIX  43
H14   2    0.900877    1.260443    0.204082    11.00000   -1.20000
AFIX   0
C15   1    0.868119    1.195690    0.123569    11.00000    0.03818    0.03083 =
         0.02937   -0.00024    0.00796    0.00296
C16   1    1.013484    1.298020    0.125309    11.00000    0.04295    0.03921 =
         0.03748    0.00106    0.00181   -0.00443
AFIX  43
H16   2    1.160466    1.291052    0.138064    11.00000   -1.20000
AFIX   0
C17   1    0.944240    1.410526    0.108425    11.00000    0.06290    0.03564 =
         0.04092    0.00128    0.00605   -0.00643
AFIX  43
H17   2    1.043799    1.481473    0.109362    11.00000   -1.20000
AFIX   0
C18   1    0.730040    1.420086    0.090141    11.00000    0.06995    0.03827 =
         0.04196    0.00550    0.01176    0.01541
AFIX  43
H18   2    0.682964    1.497620    0.078347    11.00000   -1.20000
AFIX   0
C19   1    0.583884    1.317906    0.088868    11.00000    0.04594    0.05759 =
         0.04451    0.00754    0.00322    0.01240
AFIX  43
H19   2    0.435820    1.325309    0.076537    11.00000   -1.20000
AFIX   0
C20   1    0.653379    1.204902    0.105561    11.00000    0.03866    0.04532 =
         0.04050    0.00363    0.00442   -0.00003
AFIX  43
H20   2    0.553954    1.133897    0.104656    11.00000   -1.20000
AFIX   0
C21   1    1.125345    0.973814    0.089280    11.00000    0.03580    0.03685 =
         0.03424    0.00259    0.00607   -0.00079
C22   1    1.183582    0.864553    0.066246    11.00000    0.03778    0.04169 =
         0.03109   -0.00008    0.00402    0.00420
C23   1    1.053513    0.754175    0.064593    11.00000    0.05753    0.04368 =
         0.03449   -0.00170    0.00915   -0.00136
AFIX  43
H23   2    0.923294    0.748268    0.079155    11.00000   -1.20000
AFIX   0
C24   1    1.111254    0.652900    0.042030    11.00000    0.08009    0.04069 =
         0.03947   -0.00130    0.00687    0.00061
AFIX  43
H24   2    1.020328    0.578456    0.041233    11.00000   -1.20000
AFIX   0
C25   1    1.299861    0.659394    0.020709    11.00000    0.08082    0.05209 =
         0.04424   -0.00761    0.00952    0.02049
AFIX  43
H25   2    1.340014    0.589708    0.005374    11.00000   -1.20000
AFIX   0
C26   1    1.428906    0.768026    0.021949    11.00000    0.05666    0.07115 =
         0.05256   -0.00931    0.01986    0.01230
AFIX  43
H26   2    1.559225    0.773110    0.007385    11.00000   -1.20000
AFIX   0
C27   1    1.371765    0.869473    0.044008    11.00000    0.04481    0.05848 =
         0.04746   -0.00456    0.01189   -0.00087
AFIX  43
H27   2    1.461888    0.944163    0.044113    11.00000   -1.20000
AFIX   0
C28   1    1.047733    1.127344    0.040345    11.00000    0.06618    0.05093 =
         0.03594    0.00622    0.00340    0.00176
AFIX 137
H28A  2    1.107533    1.082512    0.018663    11.00000   -1.50000
H28B  2    1.059022    1.218934    0.036311    11.00000   -1.50000
H28C  2    0.887836    1.104025    0.042492    11.00000   -1.50000
HKLF 4 1 -1.0000  0.0000  0.0000  0.0000 -1.0000  0.0000  0.0000  0.0000  1.0000
REM  QN141 IN P21/C (14) SIR97
REM R1 =  0.0449 for   2601 Fo > 4sig(Fo)  and  0.0816 for all   3797 data
REM    290 parameters refined using      0 restraints
END
;
data_global
_journal_date_recd_electronic     2012-07-19
_journal_date_accepted     2012-11-05
_journal_name_full     'Acta Crystallographica, Section E'
_journal_year     2012
_journal_volume     68
_journal_issue     12
_journal_page_first     o3307
_journal_page_last     o3307
_journal_paper_category     QO
_journal_paper_doi     10.1107/S1600536812045692
_journal_coeditor_code     LX2259
_publ_contact_author_name     'Peter Mayer'
_publ_contact_author_address
;
Department Chemie und Biochemie
Ludwig-Maximilians-Universit\"at
Butenandtstrasse 5-13
D-81377 M\"unchen
Germany
;
_publ_contact_author_email     'pemay@cup.uni-muenchen.de'
_publ_contact_author_fax     '+49-89-2180-77406'
_publ_contact_author_phone     '+49-89-2180-77407'
_publ_section_title
;\
5-[(<i>E</i>)-Methoxy(phenyl)methylidene]-1,3,4-triphenyl-4,5-dihydro-\
1<i>H</i>-1,2,4-triazole
;
loop_
    _publ_author_name
    _publ_author_address
    'Biplab Maji'
;
Ludwig-Maximilians-Universit\"at
Department Chemie und Biochemie
Butenandtstrasse 5-13
81377 M\"unchen
Germany
;
    'Guillaume Berionni'
;
Ludwig-Maximilians-Universit\"at
Department Chemie und Biochemie
Butenandtstrasse 5-13
81377 M\"unchen
Germany
;
    'Herbert Mayr'
;
Ludwig-Maximilians-Universit\"at
Department Chemie und Biochemie
Butenandtstrasse 5-13
81377 M\"unchen
Germany
;
    'Peter Mayer'
;
Ludwig-Maximilians-Universit\"at
Department Chemie und Biochemie
Butenandtstrasse 5-13
81377 M\"unchen
Germany
;
