# Supplementary material for: 5-[(E)-Meth­oxy(phen­yl)methyl­idene]-1,3,4-triphenyl-4,5-dihydro-1H-1,2,4-triazole
Source: Acta Crystallogr Sect E Struct Rep Online. 2012 Nov 10;68(Pt 12):o3307. doi: 10.1107/S1600536812045692 (PMC3588847; doi:10.1107/S1600536812045692)
Supplement: Supplementary file 2 [file e-68-o3307-Isup2.hkl]

# 
# h,k,l, Fc-squared, Fo-squared, sigma(Fo-squared) and status flag 
# 
data_I
_shelx_title ' QN141 IN P21/C (14) SIR97' 
_shelx_refln_list_code          4 
_shelx_F_calc_maximum      211.49 
_exptl_crystal_F_000       880.00 
_reflns_d_resolution_high  0.8409 
 
loop_ 
 _symmetry_equiv_pos_as_xyz 
 'x, y, z' 
 '-x, y+1/2, -z+1/2' 
 '-x, -y, -z' 
 'x, -y-1/2, z-1/2' 
 
_cell_length_a     5.8831 
_cell_length_b    10.5560 
_cell_length_c    35.0548 
_cell_angle_alpha  90.000 
_cell_angle_beta   93.749 
_cell_angle_gamma  90.000 
 
_shelx_F_squared_multiplier     1.000 
 
loop_ 
 _refln_index_h 
 _refln_index_k 
 _refln_index_l 
 _refln_F_squared_calc 
 _refln_F_squared_meas 
 _refln_F_squared_sigma 
 _refln_observed_status 
   1   0   0     5928.76     5431.76     84.42 o 
   2   0   0     3913.36     3741.87     75.21 o 
   3   0   0       52.42      133.89     28.56 o 
   4   0   0      758.35      845.74     27.75 o 
   5   0   0       71.57       87.12     10.84 o 
   6   0   0      117.60      103.24     16.02 o 
   1   1   0    27302.18    25722.80    870.66 o 
   2   1   0      138.16      130.15      3.77 o 
   3   1   0     1074.18     1102.75     18.91 o 
   4   1   0       89.50       83.04      8.36 o 
   5   1   0        3.29       -1.41      6.33 o 
   6   1   0       12.94       11.84     10.59 o 
   0   2   0     5959.25     6028.61     82.50 o 
   1   2   0     2828.67     2710.27     30.74 o 
   2   2   0      131.13      123.94      3.08 o 
   3   2   0      903.39      942.58     18.64 o 
   4   2   0      284.18      307.10      8.39 o 
   5   2   0       82.28      104.78     27.86 o 
   6   2   0        9.79        4.24     12.13 o 
   1   3   0       60.61       46.97      1.55 o 
   2   3   0       41.47       36.38      2.61 o 
   4   3   0      234.21      208.41      8.41 o 
   5   3   0      356.06      336.01     15.15 o 
   6   3   0       11.22       12.26     11.84 o 
   0   4   0      961.46      918.28     20.03 o 
   1   4   0      547.18      496.54      7.01 o 
   2   4   0       69.81       64.99      8.65 o 
   3   4   0      131.77      110.75      4.92 o 
   4   4   0      109.08      136.31     11.11 o 
   5   4   0       74.16       79.43     11.34 o 
   6   4   0       63.67       59.88     10.76 o 
   1   5   0      526.10      565.36     11.93 o 
   2   5   0       75.53       72.99      3.06 o 
   3   5   0       29.28       34.52      4.20 o 
   4   5   0       35.67       41.72      7.15 o 
   5   5   0       13.39        9.06     12.97 o 
   6   5   0       50.64       92.95     15.73 o 
   0   6   0     2482.21     2684.08     44.50 o 
   1   6   0       67.10       57.65      3.46 o 
   2   6   0       52.03       48.28      3.57 o 
   3   6   0       15.10       38.73      5.85 o 
   4   6   0       10.27        4.12      4.50 o 
   5   6   0       11.76       11.29      9.22 o 
   6   6   0       18.09      -15.61     10.76 o 
   1   7   0      348.71      328.79     11.26 o 
   2   7   0      297.12      310.22     17.49 o 
   3   7   0      216.87      196.97      9.70 o 
   4   7   0      113.78      124.14     10.56 o 
   5   7   0       88.19       66.32     12.81 o 
   0   8   0       16.28       22.96      2.59 o 
   1   8   0       20.56       17.84      3.62 o 
   2   8   0        4.22        9.28      4.69 o 
   3   8   0      173.60      178.92      9.63 o 
   4   8   0        2.69       15.12     11.32 o 
   5   8   0       40.35       40.95      9.05 o 
   1   9   0       56.05       48.42      5.05 o 
   2   9   0      431.00      437.63     19.50 o 
   3   9   0        1.00      -12.22      8.95 o 
   4   9   0       91.44      110.42     12.54 o 
   0  10   0        4.44       10.22      6.23 o 
   1  10   0      147.64      136.53      8.49 o 
   2  10   0       29.50       35.65      8.68 o 
   3  10   0       62.40       89.40     16.98 o 
   4  10   0        5.42       -7.14     19.35 o 
   1  11   0        1.01       -4.68      5.88 o 
   2  11   0       27.74       31.23     11.70 o 
   3  11   0       12.41       21.13     21.18 o 
   0  12   0        5.77       13.53     10.31 o 
   1  12   0        9.11       16.09      9.62 o 
   2  12   0        0.03       -9.01     12.03 o 
  -6   1   1      208.70      215.43     14.43 o 
  -5   1   1       84.76       89.78     10.29 o 
  -4   1   1      178.33      176.42      6.69 o 
  -3   1   1      248.84      243.11     10.66 o 
  -2   1   1      325.33      333.08      6.37 o 
  -1   1   1     1780.33     1608.89     19.51 o 
   1   1   1     6432.37     6022.62     69.31 o 
   2   1   1     1390.36     1412.56     17.14 o 
   3   1   1      296.03      292.27     11.26 o 
   4   1   1      241.87      249.25      9.75 o 
   5   1   1       11.78       10.26      5.57 o 
   6   1   1       19.52       26.25      9.90 o 
  -6   2   1       53.47       50.39     10.21 o 
  -5   2   1      508.05      532.57     33.43 o 
  -4   2   1        2.23        5.97      3.34 o 
  -3   2   1      175.20      164.73      5.22 o 
  -2   2   1     1281.85     1252.17     16.67 o 
  -1   2   1     4120.37     3985.61     39.53 o 
   0   2   1     3747.22     3697.05     45.44 o 
   1   2   1      184.36      155.91      2.65 o 
   2   2   1        5.70        3.25      0.88 o 
   3   2   1      324.08      315.75     19.59 o 
   4   2   1        6.89        7.56      3.14 o 
   5   2   1       39.48       36.50     20.20 o 
   6   2   1        5.60       -3.30      7.21 o 
  -6   3   1      127.16      115.83     17.05 o 
  -5   3   1        2.47        1.17      7.67 o 
  -4   3   1      414.86      412.33      8.29 o 
  -3   3   1       36.60       31.90      3.97 o 
  -2   3   1     1885.68     2004.48     25.22 o 
  -1   3   1        6.53        2.79      0.77 o 
   0   3   1       54.67       46.54      3.82 o 
   1   3   1      369.20      360.23      6.06 o 
   2   3   1       59.39       54.69      2.55 o 
   3   3   1        9.36        4.83      3.42 o 
   4   3   1      109.75       95.19      7.99 o 
   5   3   1      285.82      297.68     16.64 o 
   6   3   1       12.40       11.27      9.77 o 
  -6   4   1       17.17       24.70     10.39 o 
  -5   4   1      387.85      413.89     38.31 o 
  -4   4   1      320.84      293.75      8.48 o 
  -3   4   1       17.88       17.74      3.34 o 
  -2   4   1       18.43       23.19      3.82 o 
  -1   4   1     3648.94     3775.88     39.00 o 
   0   4   1      648.53      678.08      9.75 o 
   1   4   1       46.59       52.51      3.02 o 
   2   4   1       18.44       12.43      2.61 o 
   3   4   1      167.65      174.75      5.37 o 
   4   4   1       45.17       30.96      8.70 o 
   5   4   1      111.61       97.11      9.96 o 
   6   4   1       16.59       29.71     10.10 o 
  -6   5   1       28.25       27.96     16.11 o 
  -5   5   1       36.65       32.62      8.71 o 
  -4   5   1       14.24        8.53      8.17 o 
  -3   5   1      121.28      121.35      5.02 o 
  -2   5   1      447.93      500.39      8.73 o 
  -1   5   1      324.69      313.92      8.65 o 
   0   5   1      350.14      339.51      6.26 o 
   1   5   1       43.37       39.48      2.54 o 
   2   5   1        6.30        7.72      2.81 o 
   3   5   1      213.34      219.36      6.84 o 
   4   5   1        2.53        7.57     12.34 o 
   5   5   1       71.70       68.30     12.14 o 
   6   5   1        0.56        0.43     13.22 o 
  -6   6   1       14.51       19.44     11.20 o 
  -5   6   1        3.16       29.53     19.96 o 
  -4   6   1      130.20      163.63     10.66 o 
  -3   6   1        4.45       -1.86      2.07 o 
  -2   6   1      400.18      385.47      7.01 o 
  -1   6   1      625.51      686.13     13.36 o 
   0   6   1        0.58        0.48      2.01 o 
   1   6   1       55.43       55.98      4.83 o 
   2   6   1      726.76      762.24     17.90 o 
   3   6   1      617.73      618.08     12.77 o 
   4   6   1       13.52        8.46      4.77 o 
   5   6   1       22.69        4.28      9.25 o 
   6   6   1        1.25        8.19     12.08 o 
  -5   7   1      110.20      133.72     14.35 o 
  -4   7   1      220.26      197.87     13.94 o 
  -3   7   1      178.81      196.89     14.56 o 
  -2   7   1      122.60      102.27      6.17 o 
  -1   7   1      462.13      481.45     10.66 o 
   0   7   1       35.79       38.02      2.16 o 
   1   7   1       33.44       35.07      3.83 o 
   2   7   1       15.34        8.07      4.69 o 
   3   7   1       89.98       83.97     16.84 o 
   4   7   1        4.42        8.36     10.86 o 
   5   7   1       59.53       55.83     59.90 o 
  -5   8   1        4.51       -1.43     11.48 o 
  -4   8   1      155.84      169.12     14.55 o 
  -3   8   1      106.70       97.36      7.29 o 
  -2   8   1      511.64      512.27     16.89 o 
  -1   8   1        2.22        6.19      3.45 o 
   0   8   1       94.80       98.82      4.62 o 
   1   8   1       11.51       12.66      4.11 o 
   2   8   1       14.06        7.89      5.19 o 
   3   8   1        5.39       17.83      6.95 o 
   4   8   1        0.28       -8.98      7.88 o 
   5   8   1        3.55       -0.80     17.52 o 
  -4   9   1       21.51       15.64     10.74 o 
  -3   9   1      124.28       95.97     15.80 o 
  -2   9   1       17.80        9.66      5.31 o 
  -1   9   1       48.52       60.61      6.19 o 
   0   9   1      988.64     1046.73     17.55 o 
   1   9   1       41.46       49.19      6.13 o 
   2   9   1       78.96       82.05      7.53 o 
   3   9   1      111.80       86.18     11.72 o 
   4   9   1       10.53       11.24      9.15 o 
  -4  10   1       32.43       40.01     19.08 o 
  -3  10   1       44.31       40.69     18.90 o 
  -2  10   1      139.74      128.26     17.78 o 
  -1  10   1      123.94      134.14     10.09 o 
   0  10   1      141.77      145.67      8.27 o 
   1  10   1      953.66      966.65     21.45 o 
   2  10   1      343.21      317.80     24.33 o 
   3  10   1        0.31      -10.61     22.53 o 
   4  10   1        0.56       14.30     11.86 o 
  -3  11   1      189.79      208.35     16.75 o 
  -2  11   1       59.01       62.84      9.37 o 
  -1  11   1       15.40        4.59      9.24 o 
   0  11   1      153.38      149.75      9.84 o 
   1  11   1       14.70        4.60      7.99 o 
   2  11   1        0.03       -0.81     22.99 o 
   3  11   1        6.70       30.13     12.48 o 
  -2  12   1       19.42       25.35     10.59 o 
  -1  12   1       19.18        7.68      9.67 o 
   0  12   1       39.50       30.34     14.38 o 
   1  12   1        3.44       -5.46     12.90 o 
   2  12   1       96.28       81.08     13.65 o 
  -6   0   2       59.46       85.66     22.29 o 
  -5   0   2       36.62       27.86     15.32 o 
  -4   0   2      385.37      445.78     16.72 o 
  -3   0   2      582.30      543.12     17.41 o 
  -2   0   2     1167.80     1115.91     22.99 o 
  -1   0   2     6776.04     6075.91    127.74 o 
   1   0   2     1102.08      935.47     15.24 o 
   2   0   2      186.96      193.35      9.05 o 
   3   0   2      251.63      247.40     25.77 o 
   4   0   2      182.71      204.79     31.34 o 
   5   0   2        2.93        5.65      8.33 o 
   6   0   2      174.71      246.25     32.04 o 
  -6   1   2       18.20       18.62     10.39 o 
  -5   1   2        2.22        4.24      5.02 o 
  -4   1   2        0.00        3.25      2.49 o 
  -3   1   2     1344.58     1475.49     31.79 o 
  -2   1   2     2904.06     2818.51     44.81 o 
  -1   1   2      336.03      291.83      5.24 o 
   1   1   2      458.24      435.07      5.84 o 
   2   1   2      238.40      216.93      5.83 o 
   3   1   2       57.71       56.23      3.96 o 
   4   1   2       53.16       50.30      3.94 o 
   5   1   2        6.99        8.11      8.15 o 
   6   1   2        1.76       -0.13      9.76 o 
  -6   2   2       36.61       43.69     10.70 o 
  -5   2   2       17.14       17.05      7.30 o 
  -4   2   2      212.30      184.01      8.23 o 
  -3   2   2       19.16       22.02      2.61 o 
  -2   2   2     1730.67     1694.55     25.47 o 
  -1   2   2        4.16        8.09      1.61 o 
   0   2   2      236.35      244.99      3.26 o 
   1   2   2      102.61       81.37      2.41 o 
   2   2   2       21.67       26.96      1.82 o 
   3   2   2      117.64      117.09     10.25 o 
   4   2   2       36.24       36.72      4.50 o 
   5   2   2        0.85       -3.05      7.15 o 
   6   2   2        1.36      -12.80      8.53 o 
  -6   3   2        6.90       11.88     10.66 o 
  -5   3   2      240.72      277.09     13.12 o 
  -4   3   2       14.98       10.45      3.84 o 
  -3   3   2       88.97       86.57      4.93 o 
  -2   3   2        9.67        5.31      5.63 o 
  -1   3   2      448.67      425.88      7.64 o 
   0   3   2      404.43      382.42      6.43 o 
   1   3   2        5.93        2.55      0.88 o 
   2   3   2      198.88      183.96      4.09 o 
   3   3   2       80.29       78.32      2.43 o 
   4   3   2       53.66       45.20      5.22 o 
   5   3   2        3.83      -13.11      8.74 o 
   6   3   2        3.91        3.10     10.19 o 
  -6   4   2        0.01        9.57     10.21 o 
  -5   4   2       50.87       43.21     14.11 o 
  -4   4   2      399.40      365.55     21.21 o 
  -3   4   2     1214.13     1218.97     21.10 o 
  -2   4   2      284.01      308.17      6.59 o 
  -1   4   2        0.17       -1.00      1.10 o 
   0   4   2     1434.21     1396.29     25.33 o 
   1   4   2       11.20       12.61      1.79 o 
   2   4   2      323.27      298.62      7.24 o 
   3   4   2       35.22       36.25      2.84 o 
   4   4   2      101.70       90.03     11.94 o 
   5   4   2      249.93      255.37     18.61 o 
   6   4   2        9.78        9.61     14.26 o 
  -6   5   2        0.73       -4.11      9.74 o 
  -5   5   2       68.88       82.55     19.79 o 
  -4   5   2      427.10      417.53     18.15 o 
  -3   5   2       60.68       55.79      3.82 o 
  -2   5   2        0.62        3.31      2.00 o 
  -1   5   2      651.18      707.79     16.89 o 
   0   5   2      100.34      102.92      2.65 o 
   1   5   2     1510.58     1632.48     21.87 o 
   2   5   2        2.24        5.08      2.65 o 
   3   5   2      509.79      524.06     13.09 o 
   4   5   2      101.53      110.56     13.01 o 
   5   5   2      247.37      321.29     24.89 o 
   6   5   2       67.06       63.00     17.27 o 
  -6   6   2        2.74       -8.21     15.40 o 
  -5   6   2       42.55       33.70     14.38 o 
  -4   6   2      445.12      478.07     25.55 o 
  -3   6   2        6.08        5.49      4.42 o 
  -2   6   2      127.37      127.59      4.69 o 
  -1   6   2       94.61       98.40      4.49 o 
   0   6   2      606.73      672.67     10.51 o 
   1   6   2      166.76      176.39      5.16 o 
   2   6   2      785.48      813.02     15.33 o 
   3   6   2       74.07       84.37      5.40 o 
   4   6   2      769.26      837.96     20.28 o 
   5   6   2      138.48      143.43     11.07 o 
   6   6   2        0.02        0.17      8.74 o 
  -5   7   2       63.74       64.24     16.49 o 
  -4   7   2        8.92        0.70     27.16 o 
  -3   7   2      180.22      167.37     15.06 o 
  -2   7   2       51.50       56.88      5.65 o 
  -1   7   2       23.98       17.73      3.86 o 
   0   7   2        0.56       -1.11      1.69 o 
   1   7   2       38.50       48.07      4.41 o 
   2   7   2        9.19       13.00      6.10 o 
   3   7   2       63.10       53.69      5.16 o 
   4   7   2      108.43       82.52     15.37 o 
   5   7   2       71.82       75.77     14.26 o 
  -5   8   2       15.08       16.21     11.49 o 
  -4   8   2       27.20        9.82     15.74 o 
  -3   8   2       64.39       59.57      6.02 o 
  -2   8   2      305.21      300.83     15.48 o 
  -1   8   2      762.84      764.29     17.28 o 
   0   8   2      126.39      123.23      4.60 o 
   1   8   2       89.51       99.65      6.79 o 
   2   8   2        5.82       -0.55      4.75 o 
   3   8   2      520.89      472.51     16.01 o 
   4   8   2       21.06       30.55     13.48 o 
   5   8   2       15.59       11.62     10.21 o 
  -4   9   2        0.71        3.29      9.93 o 
  -3   9   2       20.53       15.24      8.19 o 
  -2   9   2      350.96      377.23     21.11 o 
  -1   9   2       31.10       24.31      5.86 o 
   0   9   2     2330.34     2431.15     45.24 o 
   1   9   2      720.28      726.51     15.45 o 
   2   9   2       49.29       31.93      6.60 o 
   3   9   2      227.20      211.06     19.54 o 
   4   9   2        6.75       -8.13     10.96 o 
  -4  10   2        2.12       32.25     21.62 o 
  -3  10   2      318.08      344.27     20.20 o 
  -2  10   2       44.23       42.50      8.68 o 
  -1  10   2      568.09      542.83     17.96 o 
   0  10   2        1.58       -3.62      6.21 o 
   1  10   2       78.54       73.57     10.05 o 
   2  10   2        1.29       -5.84      7.19 o 
   3  10   2       22.51       17.91     14.73 o 
   4  10   2       43.07        1.96     11.85 o 
  -3  11   2       33.06       -4.50     23.93 o 
  -2  11   2        0.08        8.38     16.41 o 
  -1  11   2      103.65      109.94     10.62 o 
   0  11   2      164.35      164.93      9.45 o 
   1  11   2        8.00        9.95     11.06 o 
   2  11   2       53.67       31.16     12.52 o 
   3  11   2        2.75       50.02     23.01 o 
  -2  12   2       34.99       30.10     19.70 o 
  -1  12   2        2.54        1.93      9.47 o 
   0  12   2        9.67       12.36      7.90 o 
   1  12   2        9.84        8.85     16.95 o 
   2  12   2        2.88      -18.41     12.27 o 
  -6   1   3       17.05       12.83      7.49 o 
  -5   1   3       90.20       88.97     11.46 o 
  -4   1   3        4.84        0.46      2.79 o 
  -3   1   3       71.42       67.27      3.50 o 
  -2   1   3     1720.72     1686.29     22.87 o 
  -1   1   3      367.75      363.48      5.77 o 
   1   1   3    14953.52    14413.65    151.45 o 
   2   1   3     1508.89     1447.17     17.86 o 
   3   1   3       67.01       59.54      2.26 o 
   4   1   3      112.07       99.26      9.05 o 
   5   1   3       54.22       56.84      9.85 o 
   6   1   3      110.91      145.58     14.61 o 
  -6   2   3        1.83       -1.25      9.38 o 
  -5   2   3       72.55       85.24     16.48 o 
  -4   2   3      935.74      945.00     22.36 o 
  -3   2   3      240.82      221.95      9.75 o 
  -2   2   3      285.87      267.47      5.35 o 
  -1   2   3      160.26      156.42      4.62 o 
   0   2   3     2781.57     2698.33     25.39 o 
   1   2   3     1768.16     1722.64     21.29 o 
   2   2   3      236.60      213.61      6.64 o 
   3   2   3      594.33      629.58     15.26 o 
   4   2   3       89.45       75.08      5.44 o 
   5   2   3       24.67       23.93      6.88 o 
   6   2   3        2.49        6.24      9.24 o 
  -6   3   3       12.86       18.31      9.36 o 
  -5   3   3      150.23      164.55     10.74 o 
  -4   3   3       68.40       83.04     10.45 o 
  -3   3   3      334.24      383.85      9.85 o 
  -2   3   3     1094.50     1051.89     13.36 o 
  -1   3   3      101.24      100.95      2.80 o 
   0   3   3      216.54      306.03      5.31 o 
   1   3   3      892.42      904.57     15.88 o 
   2   3   3     2084.29     2151.58     26.89 o 
   3   3   3       15.81       71.93      8.44 o 
   4   3   3      371.59      374.38     21.59 o 
   5   3   3       72.77       93.96      7.95 o 
   6   3   3        4.20       16.34     11.45 o 
  -6   4   3      112.99      115.53     14.47 o 
  -5   4   3      121.14      121.26     13.48 o 
  -4   4   3       72.73       75.96      5.34 o 
  -3   4   3       94.21       87.75      4.09 o 
  -2   4   3       10.03       11.49      1.98 o 
  -1   4   3     1648.54     1690.22     19.57 o 
   0   4   3      899.20      949.02     11.26 o 
   1   4   3      341.84      358.08      6.22 o 
   2   4   3       92.44       94.00      4.22 o 
   3   4   3        3.77        3.47      3.62 o 
   4   4   3      176.13      170.60      9.35 o 
   5   4   3      293.67      268.12     13.29 o 
   6   4   3       11.43       43.45     15.39 o 
  -6   5   3       27.68       11.14     20.20 o 
  -5   5   3       18.04       10.71     19.93 o 
  -4   5   3       12.32       16.30      5.05 o 
  -3   5   3      292.11      264.70      7.34 o 
  -2   5   3      480.02      510.85      9.48 o 
  -1   5   3      532.30      534.07      9.08 o 
   0   5   3       70.44       89.49      2.44 o 
   1   5   3     1672.33     1751.54     23.91 o 
   2   5   3      919.22     1006.82     17.03 o 
   3   5   3      142.99      143.39      8.56 o 
   4   5   3       55.60       67.68      7.44 o 
   5   5   3      223.27      260.85     54.33 o 
   6   5   3        5.39        2.09      8.91 o 
  -6   6   3        5.95       28.51     20.20 o 
  -5   6   3      122.32      133.56     14.08 o 
  -4   6   3      108.15      114.20     12.14 o 
  -3   6   3      263.91      302.58      7.94 o 
  -2   6   3     1044.92     1102.95     17.50 o 
  -1   6   3      969.91     1105.06     18.25 o 
   0   6   3       87.80      113.01      5.43 o 
   1   6   3       55.83       39.08      4.83 o 
   2   6   3        2.84        4.91      4.84 o 
   3   6   3      233.70      238.16      6.71 o 
   4   6   3      259.34      229.27     11.81 o 
   5   6   3      113.26      132.63      9.96 o 
   6   6   3       69.15       82.40     12.78 o 
  -5   7   3      194.27      206.62     14.21 o 
  -4   7   3       36.24       28.52      9.32 o 
  -3   7   3        4.40        5.95      3.65 o 
  -2   7   3        4.85        1.51      6.84 o 
  -1   7   3       41.22       38.62      4.22 o 
   0   7   3       26.73       25.86      3.28 o 
   1   7   3       16.34        9.58      3.82 o 
   2   7   3       13.19        6.15      4.90 o 
   3   7   3      595.41      572.26     14.74 o 
   4   7   3      124.21      128.71      9.37 o 
   5   7   3        9.33       19.94     14.06 o 
  -5   8   3       18.66        4.98     18.90 o 
  -4   8   3      273.89      233.30     21.61 o 
  -3   8   3       51.27       32.85      9.06 o 
  -2   8   3       54.60       64.67      6.36 o 
  -1   8   3       15.68       20.17      3.56 o 
   0   8   3       91.16       93.14      4.09 o 
   1   8   3       26.39       37.22      5.07 o 
   2   8   3       29.63       20.86      5.34 o 
   3   8   3       73.22       82.79      7.39 o 
   4   8   3      110.01      109.75     18.92 o 
   5   8   3       15.63        9.91      9.34 o 
  -4   9   3        1.43       -2.60     13.22 o 
  -3   9   3        2.85       -0.87      7.70 o 
  -2   9   3      209.20      213.22     10.10 o 
  -1   9   3       16.60       19.18      4.97 o 
   0   9   3      177.34      186.97     11.89 o 
   1   9   3       60.04       61.00      7.24 o 
   2   9   3        8.46       10.46      7.31 o 
   3   9   3        1.07        6.74     20.63 o 
   4   9   3        0.03       -4.18     20.36 o 
  -4  10   3       27.04        1.86     28.56 o 
  -3  10   3        0.32       -7.36     10.97 o 
  -2  10   3       91.28       76.55     11.51 o 
  -1  10   3      481.12      468.61     15.14 o 
   0  10   3      175.05      158.64     10.25 o 
   1  10   3       10.79        9.14      4.56 o 
   2  10   3      258.12      297.94     30.16 o 
   3  10   3        1.00       -2.02     13.97 o 
   4  10   3       11.75       12.65     19.35 o 
  -3  11   3        2.23        7.21     13.90 o 
  -2  11   3       32.26       12.46     18.08 o 
  -1  11   3       52.10       54.83      9.95 o 
   0  11   3       11.45       12.17      6.22 o 
   1  11   3        8.72       15.86      7.75 o 
   2  11   3        3.69      -15.35     11.29 o 
   3  11   3        3.99       12.76     18.29 o 
  -2  12   3       13.68       27.92     13.07 o 
  -1  12   3       54.36       42.82      8.50 o 
   0  12   3        7.80       16.08      7.57 o 
   1  12   3        8.43        3.19     11.66 o 
  -6   0   4       84.29       68.43     11.82 o 
  -5   0   4      216.95      222.84     43.88 o 
  -4   0   4        1.40        2.79      5.57 o 
  -3   0   4      119.59       80.84      7.76 o 
  -2   0   4      436.74      404.91     12.68 o 
  -1   0   4     4170.09     3930.88     50.24 o 
   2   0   4    16600.56    16425.57    801.01 o 
   3   0   4        1.60        4.53      2.64 o 
   4   0   4       42.34       38.03      9.05 o 
   5   0   4       68.61       65.47     13.93 o 
   6   0   4      102.92      119.47     20.20 o 
  -6   1   4        0.00       -2.36      7.38 o 
  -5   1   4       56.76       64.15      9.09 o 
  -4   1   4       61.45       52.00      3.62 o 
  -3   1   4     1958.46     2121.34     35.99 o 
  -2   1   4      274.09      260.61     15.74 o 
  -1   1   4      161.50      159.83      5.03 o 
   1   1   4     3256.59     3179.17     40.42 o 
   2   1   4      710.18      637.37      9.59 o 
   3   1   4      355.00      372.65      9.05 o 
   4   1   4        1.30       -1.18      3.48 o 
   5   1   4       14.36       20.20      7.88 o 
   6   1   4       10.60       24.79     17.01 o 
  -6   2   4       76.11       57.86     11.51 o 
  -5   2   4      608.02      606.52     18.24 o 
  -4   2   4       46.45       37.04      6.97 o 
  -3   2   4       57.13       52.25      3.94 o 
  -2   2   4      680.75      674.47     11.60 o 
  -1   2   4        0.00        1.39      1.41 o 
   0   2   4     1936.61     1826.11     19.72 o 
   1   2   4      129.88      113.43      2.36 o 
   2   2   4     1455.43     1422.07     20.91 o 
   3   2   4      292.65      268.28      6.70 o 
   4   2   4        2.44       -1.39      9.05 o 
   5   2   4      323.26      317.37     14.99 o 
   6   2   4      213.66      213.01     19.19 o 
  -6   3   4      232.22      213.54     15.16 o 
  -5   3   4      217.45      216.91     13.32 o 
  -4   3   4        3.95        5.57      4.83 o 
  -3   3   4      295.52      280.12      7.88 o 
  -2   3   4      323.81      324.34      7.24 o 
  -1   3   4     1806.30     1903.16     55.29 o 
   0   3   4     2245.12     2203.39     24.45 o 
   1   3   4     2008.53     1932.66     21.97 o 
   2   3   4      559.73      568.08      8.43 o 
   3   3   4        1.69        2.32      2.68 o 
   4   3   4      696.73      718.04     18.81 o 
   5   3   4      930.68      966.20     27.69 o 
   6   3   4       24.93        4.69      9.76 o 
  -6   4   4       73.17       63.29     19.89 o 
  -5   4   4      401.78      385.41     16.32 o 
  -4   4   4      473.46      461.02     13.54 o 
  -3   4   4      240.73      214.85      9.45 o 
  -2   4   4      545.47      600.72      9.45 o 
  -1   4   4     2683.76     2921.73     70.98 o 
   0   4   4      131.36      159.40      3.00 o 
   1   4   4      123.83      130.49      4.12 o 
   2   4   4      559.09      606.87     11.56 o 
   3   4   4      127.20      136.24      8.04 o 
   4   4   4      125.06      134.63      7.61 o 
   5   4   4       69.19       61.40     14.31 o 
   6   4   4       44.55       62.94     15.76 o 
  -6   5   4        7.43       19.89     11.66 o 
  -5   5   4       32.04       29.94     10.29 o 
  -4   5   4      376.49      340.01     15.72 o 
  -3   5   4      122.76      106.27      4.24 o 
  -2   5   4     2348.62     2574.87     37.05 o 
  -1   5   4     1546.17     1711.03     24.93 o 
   0   5   4       27.89       30.35      1.50 o 
   1   5   4      159.54      148.92      4.38 o 
   2   5   4     1597.73     1603.42     23.86 o 
   3   5   4      153.02      135.49      7.84 o 
   4   5   4       66.59       61.23      6.15 o 
   5   5   4       22.12       27.86      8.29 o 
   6   5   4        4.79      -21.94     14.63 o 
  -6   6   4        9.25      -18.43     12.28 o 
  -5   6   4       47.47       72.50     17.06 o 
  -4   6   4      108.93       95.86      8.34 o 
  -3   6   4        0.70       -0.09      2.59 o 
  -2   6   4      560.49      571.31     11.06 o 
  -1   6   4      462.41      467.68      8.08 o 
   0   6   4        5.51        7.48      1.70 o 
   1   6   4      545.35      505.82     10.06 o 
   2   6   4       23.29       32.22      4.50 o 
   3   6   4      354.05      361.91     10.25 o 
   4   6   4        2.19        6.26      7.64 o 
   5   6   4        2.54        6.17      6.80 o 
   6   6   4        5.31      -12.05      9.77 o 
  -5   7   4        6.09        0.34      8.18 o 
  -4   7   4      117.48      114.23     15.32 o 
  -3   7   4      377.83      375.01     13.73 o 
  -2   7   4       38.39       29.70      5.97 o 
  -1   7   4      442.21      439.99     16.69 o 
   0   7   4       10.60        7.51      1.91 o 
   1   7   4      335.62      345.47     12.06 o 
   2   7   4      225.87      221.49     13.27 o 
   3   7   4      285.33      292.31      9.42 o 
   4   7   4        8.18        6.93      5.50 o 
   5   7   4        3.12       41.33     18.69 o 
  -5   8   4       45.57       26.37     11.32 o 
  -4   8   4       62.03       63.85     14.63 o 
  -3   8   4       22.79       27.78      9.75 o 
  -2   8   4        0.33       11.54      6.80 o 
  -1   8   4      349.81      332.47      8.75 o 
   0   8   4      415.14      434.29      9.85 o 
   1   8   4      359.13      341.19     10.23 o 
   2   8   4        1.35        7.60      7.62 o 
   3   8   4        0.99       -3.59      5.47 o 
   4   8   4        4.64       27.86     15.52 o 
   5   8   4       47.99       63.99     17.52 o 
  -4   9   4      164.00      135.70     39.60 o 
  -3   9   4       90.50       74.64     10.34 o 
  -2   9   4      342.73      317.76     12.39 o 
  -1   9   4      144.54      154.03      8.51 o 
   0   9   4     1154.64     1182.89     22.43 o 
   1   9   4       99.16      118.12      6.36 o 
   2   9   4       56.57       22.60      7.42 o 
   3   9   4      254.40      249.32     16.89 o 
   4   9   4       12.70      -13.93     45.97 o 
  -4  10   4       20.55       16.83     13.04 o 
  -3  10   4        2.96        1.10      7.34 o 
  -2  10   4       65.37       52.19     11.17 o 
  -1  10   4       25.41        9.75      8.72 o 
   0  10   4      222.56      218.07     15.48 o 
   1  10   4      162.73      164.33      9.11 o 
   2  10   4        0.13        2.37      6.49 o 
   3  10   4        2.68        6.52     11.13 o 
   4  10   4       22.74       25.50     14.26 o 
  -3  11   4       26.83       47.01     34.83 o 
  -2  11   4        5.38      -15.98     10.65 o 
  -1  11   4        4.26        6.34     17.69 o 
   0  11   4       47.79       39.48      9.65 o 
   1  11   4       21.88       34.74      8.85 o 
   2  11   4      335.63      334.23     19.21 o 
   3  11   4        6.89       -8.46     14.49 o 
  -1  12   4        0.06       -0.76      9.34 o 
   0  12   4        3.76      -12.65      8.43 o 
   1  12   4       34.54       35.52      9.65 o 
  -6   1   5        9.90       24.06      9.11 o 
  -5   1   5      276.72      288.17     14.49 o 
  -4   1   5       16.37       18.87      2.84 o 
  -3   1   5     1025.64     1042.02     18.56 o 
  -2   1   5      669.47      627.25     14.63 o 
  -1   1   5     3076.72     3055.78     38.20 o 
   0   1   5       71.68       61.15      1.05 o 
   1   1   5    13956.27    13673.24    161.33 o 
   2   1   5       37.97       42.61      2.58 o 
   3   1   5       32.65       32.57      2.87 o 
   4   1   5      360.04      337.77     13.87 o 
   5   1   5        0.00       -0.93      8.70 o 
   6   1   5        0.22       18.87     13.64 o 
  -6   2   5       52.16       41.65     13.10 o 
  -5   2   5       62.46       52.38      8.41 o 
  -4   2   5        8.73        4.64      4.71 o 
  -3   2   5       43.09       42.50      2.96 o 
  -2   2   5       76.93       78.27     11.76 o 
  -1   2   5     3234.66     3157.97    105.76 o 
   0   2   5       85.37       73.98      4.22 o 
   1   2   5    11669.64    11336.44    120.44 o 
   2   2   5      462.74      445.17      7.42 o 
   3   2   5     1574.68     1554.58     31.69 o 
   4   2   5      138.83      119.88      6.13 o 
   5   2   5        0.13       -1.39     11.14 o 
   6   2   5       22.65       -6.97     11.07 o 
  -6   3   5       14.14       28.56     11.47 o 
  -5   3   5       37.23       37.64      9.19 o 
  -4   3   5      148.24      150.79      8.36 o 
  -3   3   5      696.05      770.65     15.13 o 
  -2   3   5       24.75       19.55      2.29 o 
  -1   3   5      121.83      120.46      3.42 o 
   0   3   5        6.34        5.57      1.05 o 
   1   3   5      157.88      152.10      3.08 o 
   2   3   5      592.00      568.19      9.10 o 
   3   3   5        5.80        3.93      2.61 o 
   4   3   5        2.49        3.49      4.82 o 
   5   3   5       50.13       47.42     10.19 o 
   6   3   5      136.92      156.86     15.35 o 
  -6   4   5       30.27       41.10     14.39 o 
  -5   4   5      207.53      210.29     13.17 o 
  -4   4   5      121.35      107.57      7.15 o 
  -3   4   5      321.04      295.84     12.36 o 
  -2   4   5       49.27       41.35      3.62 o 
  -1   4   5       49.22       47.08      5.43 o 
   0   4   5        8.61        7.66      2.01 o 
   1   4   5     1216.60     1296.71     17.08 o 
   2   4   5       32.04       33.31      4.02 o 
   3   4   5       16.05       16.93      7.50 o 
   4   4   5      396.45      401.15     13.10 o 
   5   4   5       66.70       73.40      8.77 o 
   6   4   5        0.61       -2.56      8.51 o 
  -6   5   5       23.98        9.38     11.14 o 
  -5   5   5      350.03      374.93     42.64 o 
  -4   5   5      273.58      301.46     13.55 o 
  -3   5   5      237.30      233.19      7.21 o 
  -2   5   5      123.73      120.17      5.94 o 
  -1   5   5     1225.23     1356.69     18.46 o 
   0   5   5     1209.57     1328.33     18.14 o 
   1   5   5      124.67      129.68      3.93 o 
   2   5   5       39.74       45.33      3.84 o 
   3   5   5      536.18      518.67     10.61 o 
   4   5   5      189.89      190.62      8.83 o 
   5   5   5      365.02      385.64     17.34 o 
   6   5   5        0.07       10.38     14.06 o 
  -6   6   5        4.95       -2.65     20.65 o 
  -5   6   5       33.60       47.36     16.09 o 
  -4   6   5       16.94       14.42     11.46 o 
  -3   6   5      317.55      311.98     14.25 o 
  -2   6   5       33.17       37.21      3.38 o 
  -1   6   5      607.33      605.11     12.06 o 
   0   6   5      830.84      787.12     14.42 o 
   1   6   5        0.56        0.00      3.62 o 
   2   6   5       62.34       49.06      5.43 o 
   3   6   5      116.74       98.88      4.29 o 
   4   6   5      279.87      286.42     12.91 o 
   5   6   5        3.29       11.59     10.31 o 
   6   6   5        1.98        5.40     10.45 o 
  -5   7   5        6.54       -0.40     16.84 o 
  -4   7   5      261.33      252.00     22.72 o 
  -3   7   5       17.66       13.77      4.22 o 
  -2   7   5      253.49      265.28      8.07 o 
  -1   7   5      327.47      337.36      7.17 o 
   0   7   5      221.41      216.86      5.98 o 
   1   7   5        1.64        1.97      2.62 o 
   2   7   5        0.01        4.22      4.11 o 
   3   7   5      258.52      266.53      9.67 o 
   4   7   5       50.94       49.45      8.65 o 
   5   7   5      150.14      172.27     19.81 o 
  -5   8   5      147.00      155.44     16.12 o 
  -4   8   5        0.15      -14.18      9.45 o 
  -3   8   5      424.23      419.79     15.51 o 
  -2   8   5        5.86        4.64      5.16 o 
  -1   8   5      333.68      352.90     11.86 o 
   0   8   5      137.81      156.10      4.62 o 
   1   8   5      145.52      129.71      9.49 o 
   2   8   5      122.83      132.07      8.65 o 
   3   8   5      201.09      186.28     17.09 o 
   4   8   5       68.39       74.72     20.60 o 
   5   8   5        4.27       -3.73      9.56 o 
  -4   9   5       20.36       42.65     17.29 o 
  -3   9   5       53.23       75.11      9.14 o 
  -2   9   5      129.31      123.64     16.99 o 
  -1   9   5       91.55       88.80      7.64 o 
   0   9   5      208.05      223.70     11.06 o 
   1   9   5       26.94       28.56      5.03 o 
   2   9   5        2.46        2.23      9.65 o 
   3   9   5       49.31       42.22     12.40 o 
   4   9   5        0.19      -13.88      9.26 o 
  -4  10   5        6.37       -1.19     11.45 o 
  -3  10   5       41.75       48.99     15.71 o 
  -2  10   5      175.38      178.98     16.57 o 
  -1  10   5      202.19      189.88     12.60 o 
   0  10   5      160.47      181.57     10.19 o 
   1  10   5       57.97       49.08      8.65 o 
   2  10   5       45.49       39.29     15.88 o 
   3  10   5      174.16      210.30     16.50 o 
   4  10   5       73.55       96.65     20.56 o 
  -3  11   5       17.76       40.32     16.20 o 
  -2  11   5      177.15      195.39     17.58 o 
  -1  11   5       19.34       25.52     10.18 o 
   0  11   5        0.40        3.02      6.43 o 
   1  11   5        8.67        2.01      7.41 o 
   2  11   5       55.38       63.59     13.13 o 
   3  11   5       28.22       38.50     10.80 o 
  -1  12   5        2.25        4.96      8.39 o 
   0  12   5        2.67       -4.54      6.98 o 
   1  12   5        5.46        4.40     12.53 o 
  -6   0   6       12.90       15.99     13.93 o 
  -5   0   6       59.44       72.47      9.85 o 
  -4   0   6      109.04      106.20      8.70 o 
  -3   0   6      810.87      917.80     30.65 o 
  -2   0   6     2432.86     2457.33     50.19 o 
  -1   0   6     9845.28     9532.70    268.86 o 
   0   0   6      143.04      177.62      5.91 o 
   1   0   6     1689.26     1541.10     24.42 o 
   2   0   6      537.52      506.35     15.32 o 
   3   0   6     2538.50     2765.40     45.86 o 
   4   0   6      117.79      103.67      6.61 o 
   5   0   6      115.19      151.64     19.50 o 
   6   0   6        5.08      -10.22     12.63 o 
  -6   1   6        3.34       -0.20     13.51 o 
  -5   1   6        0.22        5.33      7.28 o 
  -4   1   6       67.18       65.85      7.14 o 
  -3   1   6       34.07       34.92      3.43 o 
  -2   1   6      349.32      368.53      9.23 o 
  -1   1   6      869.51      905.41     18.68 o 
   0   1   6     1831.02     1700.78     17.45 o 
   1   1   6     6830.37     6779.33     74.52 o 
   2   1   6      292.52      305.18      4.89 o 
   3   1   6        7.20        8.81      3.08 o 
   4   1   6      305.22      332.03      8.85 o 
   5   1   6        8.32       15.16      8.33 o 
   6   1   6       16.42       19.20     11.83 o 
  -6   2   6        0.85       -1.19      7.75 o 
  -5   2   6      201.29      238.98     16.60 o 
  -4   2   6      155.56      157.94     12.27 o 
  -3   2   6       81.69       66.50      3.34 o 
  -2   2   6       26.47       25.01      3.82 o 
  -1   2   6      473.18      450.59     15.08 o 
   0   2   6      854.01      820.48      9.49 o 
   1   2   6     1166.82     1145.45     13.69 o 
   2   2   6      708.77      710.80     13.27 o 
   3   2   6      826.46      893.78     15.38 o 
   4   2   6       35.79       39.93      4.82 o 
   5   2   6       21.99       38.33      9.35 o 
   6   2   6       54.50       86.42     17.05 o 
  -6   3   6      432.89      460.37     21.08 o 
  -5   3   6        0.63        4.42      9.10 o 
  -4   3   6      154.34      149.55      7.99 o 
  -3   3   6        0.01        5.57      3.56 o 
  -2   3   6      588.28      615.52     15.38 o 
  -1   3   6       17.39       12.93      1.05 o 
   0   3   6        3.61        2.79      0.80 o 
   1   3   6       47.95       46.57      1.55 o 
   2   3   6     1163.65     1200.00     16.05 o 
   3   3   6      154.18      163.25      5.34 o 
   4   3   6       81.99       81.23      9.30 o 
   5   3   6       77.55       87.49     14.48 o 
   6   3   6       12.98       14.29      9.47 o 
  -6   4   6       29.63       22.41     12.45 o 
  -5   4   6      143.47      140.66     14.77 o 
  -4   4   6      277.17      258.73     10.59 o 
  -3   4   6      837.05      845.47     14.26 o 
  -2   4   6     2573.77     2749.63     90.56 o 
  -1   4   6     3851.02     4289.15    182.97 o 
   0   4   6       52.74       57.59      2.09 o 
   1   4   6      876.06      846.06     12.03 o 
   2   4   6      390.99      411.62      8.30 o 
   3   4   6      112.03      118.55      5.67 o 
   4   4   6       14.76       17.06      5.35 o 
   5   4   6      108.85      105.56     11.70 o 
   6   4   6      274.04      254.84     23.01 o 
  -6   5   6       43.34       60.86     13.79 o 
  -5   5   6        7.32      -12.94      8.63 o 
  -4   5   6     1270.72     1368.46     36.89 o 
  -3   5   6       18.78       15.05      3.49 o 
  -2   5   6      663.09      636.83     11.90 o 
  -1   5   6       44.22       63.18      2.28 o 
   0   5   6      189.35      206.05      4.60 o 
   1   5   6      592.64      644.13     10.44 o 
   2   5   6       33.43       33.30      3.31 o 
   3   5   6      311.20      317.54     21.98 o 
   4   5   6      315.67      331.63     14.43 o 
   5   5   6       25.65       43.05      9.49 o 
   6   5   6        5.44        7.95     12.01 o 
  -6   6   6       25.95       55.40     14.68 o 
  -5   6   6      229.93      212.21     18.46 o 
  -4   6   6      205.15      218.97     12.42 o 
  -3   6   6       21.12       24.19      3.37 o 
  -2   6   6       60.55       62.65      4.09 o 
  -1   6   6      312.26      325.76      8.15 o 
   0   6   6        0.01        3.25      1.76 o 
   1   6   6       52.67       57.09      7.24 o 
   2   6   6       18.36       19.90      4.02 o 
   3   6   6       43.71       45.16      3.43 o 
   4   6   6      192.83      185.23     37.61 o 
   5   6   6      125.22      136.52     12.32 o 
  -5   7   6       28.97       26.23     11.44 o 
  -4   7   6      148.53      152.98     19.50 o 
  -3   7   6      186.04      192.55      9.94 o 
  -2   7   6      776.21      786.02     20.20 o 
  -1   7   6      128.28      120.35      4.42 o 
   0   7   6      300.28      304.11      8.11 o 
   1   7   6       42.82       34.60      4.40 o 
   2   7   6        0.70       -2.62      6.05 o 
   3   7   6        0.33        0.20      4.42 o 
   4   7   6        3.68        7.25      6.23 o 
   5   7   6       10.96        9.35     20.90 o 
  -5   8   6        0.44       26.68     39.78 o 
  -4   8   6        4.93        6.62      9.28 o 
  -3   8   6       65.31       52.09      8.14 o 
  -2   8   6       68.07       73.67     13.07 o 
  -1   8   6      230.65      239.92      5.53 o 
   0   8   6       47.31       52.91     11.17 o 
   1   8   6        9.35        9.86      3.59 o 
   2   8   6       11.00       16.10      6.42 o 
   3   8   6       30.68       24.18      9.85 o 
   4   8   6       10.61       -1.22     14.33 o 
   5   8   6       14.19       12.52     11.40 o 
  -4   9   6        0.87        0.02     11.66 o 
  -3   9   6      188.48      192.51     15.25 o 
  -2   9   6       25.94       16.40     12.67 o 
  -1   9   6      894.31      906.56     19.53 o 
   0   9   6      720.45      711.30     15.42 o 
   1   9   6      119.36      130.31     10.67 o 
   2   9   6      757.52      697.99     19.72 o 
   3   9   6        5.49        3.57      8.85 o 
   4   9   6        7.54       -1.39     15.37 o 
  -4  10   6        0.02       -8.70     14.13 o 
  -3  10   6        1.96      -13.74      9.16 o 
  -2  10   6       48.09       41.81     14.48 o 
  -1  10   6        2.23       -2.57      6.67 o 
   0  10   6      155.06      151.14      9.65 o 
   1  10   6      137.58      119.10      8.38 o 
   2  10   6        0.33       -4.95      5.33 o 
   3  10   6        8.49       20.21     26.44 o 
   4  10   6        2.56       11.21     31.18 o 
  -3  11   6        0.60        7.99     29.96 o 
  -2  11   6       12.05        5.16      9.03 o 
  -1  11   6       42.79       39.37      9.05 o 
   0  11   6      126.45      142.73     11.46 o 
   1  11   6      292.81      300.83     15.47 o 
   2  11   6       48.17       56.75     11.33 o 
   3  11   6      149.70      170.92     37.61 o 
  -1  12   6        0.56        4.57     10.86 o 
   0  12   6        2.70       10.53     12.62 o 
   1  12   6       12.31        7.24      8.14 o 
  -6   1   7       32.56       36.22     10.08 o 
  -5   1   7       49.63       45.34      7.57 o 
  -4   1   7       10.30        5.29      5.57 o 
  -3   1   7      418.33      435.46      8.85 o 
  -2   1   7      128.33      131.03      4.90 o 
  -1   1   7     1172.42     1181.46     13.67 o 
   0   1   7      909.43      863.47      9.14 o 
   1   1   7    21403.19    21036.06    278.68 o 
   2   1   7     2839.49     2824.69     29.14 o 
   3   1   7     1359.01     1347.23     43.83 o 
   4   1   7       41.80       40.54      9.25 o 
   5   1   7       17.81       37.19     13.93 o 
   6   1   7      161.18      235.77     18.84 o 
  -6   2   7        4.00        6.06      8.29 o 
  -5   2   7        3.12        6.45      5.79 o 
  -4   2   7      375.22      390.54     11.08 o 
  -3   2   7     1220.63     1294.53     19.04 o 
  -2   2   7     1549.44     1542.45     26.35 o 
  -1   2   7     4256.63     4453.88    214.34 o 
   0   2   7     7875.96     7678.69     69.42 o 
   1   2   7        0.45        0.23      0.88 o 
   2   2   7        1.37        1.39      1.81 o 
   3   2   7      157.45      166.39      4.69 o 
   4   2   7      246.22      235.49     16.76 o 
   5   2   7       74.89       73.46      8.62 o 
   6   2   7      121.93      112.09     18.41 o 
  -6   3   7        6.79       17.46      9.53 o 
  -5   3   7       19.21       16.44      8.10 o 
  -4   3   7      446.11      433.27     10.52 o 
  -3   3   7        9.64       11.25      2.32 o 
  -2   3   7     2027.84     2264.63     68.03 o 
  -1   3   7       36.47       40.57      2.61 o 
   0   3   7      413.51      421.13      5.05 o 
   1   3   7      163.75      180.55      3.62 o 
   2   3   7        9.38        7.99      1.82 o 
   3   3   7      103.30       96.18      5.83 o 
   4   3   7       45.39       41.34      4.96 o 
   5   3   7       24.40       22.71      8.44 o 
   6   3   7      108.57      136.80     19.04 o 
  -6   4   7      107.69      114.61     30.12 o 
  -5   4   7      184.01      182.04     20.91 o 
  -4   4   7       34.64       33.57      6.13 o 
  -3   4   7      555.71      548.23     12.99 o 
  -2   4   7       29.85       31.42      2.79 o 
  -1   4   7       26.78       28.28      2.21 o 
   0   4   7      566.01      589.69     11.66 o 
   1   4   7      343.83      309.76      7.18 o 
   2   4   7     1153.51     1273.90     21.25 o 
   3   4   7      153.77      138.56      5.81 o 
   4   4   7       12.31        8.96      4.24 o 
   5   4   7       45.79       51.30      8.96 o 
   6   4   7        0.17      -12.59     20.20 o 
  -6   5   7        1.84      -14.70      9.80 o 
  -5   5   7        0.03      -12.25      8.17 o 
  -4   5   7      206.53      195.27     11.14 o 
  -3   5   7      604.84      620.18     15.28 o 
  -2   5   7       44.06       50.73      2.52 o 
  -1   5   7       31.60       35.02      1.82 o 
   0   5   7      773.45      798.46     12.87 o 
   1   5   7     2201.98     2379.48     42.43 o 
   2   5   7      350.48      324.43      7.53 o 
   3   5   7      101.63       97.17      5.07 o 
   4   5   7      436.14      440.57     16.30 o 
   5   5   7       40.14       47.65     12.41 o 
   6   5   7      123.80      156.56     22.99 o 
  -6   6   7        1.67        5.66     15.78 o 
  -5   6   7      148.50      148.83     25.77 o 
  -4   6   7       56.13       40.30     13.23 o 
  -3   6   7       60.67       50.97      4.79 o 
  -2   6   7        3.80        9.44      2.77 o 
  -1   6   7      180.38      206.85      4.94 o 
   0   6   7      591.42      630.23     12.06 o 
   1   6   7      171.89      164.33      9.05 o 
   2   6   7       40.36       34.70      5.57 o 
   3   6   7       75.08       61.40      4.85 o 
   4   6   7       37.64       36.83      7.15 o 
   5   6   7      121.81      127.98     19.70 o 
  -5   7   7       92.99       81.94     16.69 o 
  -4   7   7       83.97       83.61     50.85 o 
  -3   7   7        3.25        4.72     10.64 o 
  -2   7   7       19.47       21.12      2.72 o 
  -1   7   7      137.23      126.18      3.81 o 
   0   7   7      291.62      274.15      6.37 o 
   1   7   7       26.10       19.96      3.25 o 
   2   7   7      101.41      102.11      6.63 o 
   3   7   7       22.20       18.32      5.93 o 
   4   7   7      275.65      279.05     16.05 o 
   5   7   7        3.31       -8.32     12.67 o 
  -5   8   7        6.80       25.70     16.24 o 
  -4   8   7       68.76       77.76     11.41 o 
  -3   8   7      428.64      430.82     15.88 o 
  -2   8   7       74.12       69.58      8.44 o 
  -1   8   7        7.69        6.22      2.44 o 
   0   8   7      612.08      601.04     12.83 o 
   1   8   7      765.30      794.06     17.96 o 
   2   8   7       99.85      101.83      7.35 o 
   3   8   7       49.01       47.65     13.31 o 
   4   8   7      318.86      305.76     19.63 o 
   5   8   7       59.24       41.22     15.05 o 
  -4   9   7        0.92        9.92     15.06 o 
  -3   9   7       21.52        1.27     22.08 o 
  -2   9   7      352.98      375.95     15.78 o 
  -1   9   7        0.45        2.03      7.24 o 
   0   9   7        1.18       -0.27      6.50 o 
   1   9   7      358.83      405.35     12.06 o 
   2   9   7       78.83       76.51      9.34 o 
   3   9   7      101.41       90.07     33.43 o 
   4   9   7        6.52        8.17     11.20 o 
  -4  10   7        2.22      -21.90     27.16 o 
  -3  10   7        0.03       -6.31      6.03 o 
  -2  10   7       36.44       32.20     24.13 o 
  -1  10   7        1.14        6.92      5.64 o 
   0  10   7       65.16       56.60      9.70 o 
   1  10   7      347.51      329.30     12.58 o 
   2  10   7       54.98       52.47      6.96 o 
   3  10   7       55.36       19.44     11.98 o 
  -3  11   7       28.64       33.50     12.62 o 
  -2  11   7       29.50       22.18      9.29 o 
  -1  11   7       77.12       63.31     11.82 o 
   0  11   7       30.89       32.01      9.46 o 
   1  11   7        1.78       -2.51     13.47 o 
   2  11   7        8.79       -1.63      7.24 o 
   3  11   7       19.93       31.00     13.69 o 
  -1  12   7       20.69        8.55      9.57 o 
   0  12   7       14.33       14.92      9.05 o 
   1  12   7        7.00       16.92     12.67 o 
  -6   0   8       26.70       33.51      9.01 o 
  -5   0   8      224.22      252.98     14.06 o 
  -4   0   8      325.13      346.87     16.72 o 
  -3   0   8     6800.35     7455.64    188.06 o 
  -2   0   8      175.67      194.85      7.34 o 
  -1   0   8     2443.49     2391.79     31.46 o 
   0   0   8     1811.64     1826.30     75.23 o 
   1   0   8    13363.87    12927.51    176.81 o 
   2   0   8    11689.22    12070.89    169.95 o 
   3   0   8     1721.47     1775.48     38.80 o 
   4   0   8       54.84       53.28      4.35 o 
   5   0   8       17.31        8.36     12.54 o 
   6   0   8       17.83       22.29     10.70 o 
  -6   1   8       61.23       77.78     11.26 o 
  -5   1   8      244.71      237.72     15.32 o 
  -4   1   8      178.68      169.43     12.35 o 
  -3   1   8       21.78       23.96      3.34 o 
  -2   1   8        6.63        4.11      1.70 o 
  -1   1   8     4156.41     3984.23     39.56 o 
   0   1   8    44726.62    43326.86   1440.42 o 
   1   1   8     7159.50     7009.19     91.69 o 
   2   1   8       23.48       25.46      2.01 o 
   3   1   8      187.80      203.79      5.54 o 
   4   1   8      113.86      109.35     14.48 o 
   5   1   8       17.14       20.06      9.27 o 
   6   1   8        1.90        8.47      8.90 o 
  -6   2   8       55.74       49.10      9.90 o 
  -5   2   8        6.43       14.83     24.51 o 
  -4   2   8      716.47      712.18     18.60 o 
  -3   2   8       54.12       54.33      3.34 o 
  -2   2   8        3.92        2.53      1.50 o 
  -1   2   8      127.55      110.96      2.82 o 
   0   2   8     6639.72     6537.12     58.08 o 
   1   2   8    21954.67    22133.63    244.47 o 
   2   2   8     1213.90     1228.96     17.69 o 
   3   2   8     1532.51     1545.61     36.70 o 
   4   2   8       60.90       57.99      4.92 o 
   5   2   8      294.94      298.69     14.08 o 
   6   2   8       77.04       66.80     12.64 o 
  -6   3   8       10.28       27.40     10.94 o 
  -5   3   8      583.14      604.86     28.17 o 
  -4   3   8       72.74       56.05      5.83 o 
  -3   3   8      290.13      323.26     11.14 o 
  -2   3   8     1821.46     1896.32     27.10 o 
  -1   3   8      105.68      104.29      6.03 o 
   0   3   8       18.52       19.04      1.88 o 
   1   3   8      202.83      214.46      4.01 o 
   2   3   8     2384.11     2408.46     44.64 o 
   3   3   8      587.98      561.36     10.00 o 
   4   3   8      659.53      635.67     14.67 o 
   5   3   8      108.91      100.41      7.99 o 
   6   3   8       51.13       79.36     16.66 o 
  -6   4   8       26.76        5.83     25.08 o 
  -5   4   8        0.41       -3.58      7.04 o 
  -4   4   8      662.19      630.87     30.91 o 
  -3   4   8       96.59       85.36      7.64 o 
  -2   4   8      289.76      340.47     11.95 o 
  -1   4   8       11.54       10.49      1.64 o 
   0   4   8     1991.70     2039.20     25.92 o 
   1   4   8      158.56      156.28      3.62 o 
   2   4   8       28.90       24.60      2.87 o 
   3   4   8       35.53       35.08      4.32 o 
   4   4   8        0.39        2.92      4.50 o 
   5   4   8      189.18      172.56     10.33 o 
   6   4   8        0.51       -4.75     12.01 o 
  -6   5   8       63.62       77.97     17.06 o 
  -5   5   8      119.69      128.02     13.17 o 
  -4   5   8       17.21        9.29      5.63 o 
  -3   5   8      354.82      370.39     10.52 o 
  -2   5   8      135.48      127.28      4.06 o 
  -1   5   8      402.33      478.47     11.85 o 
   0   5   8       55.97       65.05      3.39 o 
   1   5   8      197.83      203.30      4.65 o 
   2   5   8        9.83       11.67      2.36 o 
   3   5   8        1.01       -2.67      3.85 o 
   4   5   8      142.59      166.44      9.21 o 
   5   5   8        3.06        2.66      6.84 o 
   6   5   8        0.73       21.30     15.24 o 
  -6   6   8       72.22       89.23     33.80 o 
  -5   6   8        5.95       13.15      8.53 o 
  -4   6   8      116.17      113.73      8.77 o 
  -3   6   8        0.01       -4.59      3.42 o 
  -2   6   8       65.17       59.44      3.82 o 
  -1   6   8        3.31        1.61      1.70 o 
   0   6   8      281.05      280.09      7.06 o 
   1   6   8      141.64      140.27      6.03 o 
   2   6   8      271.78      253.39      9.18 o 
   3   6   8      167.91      156.65      5.99 o 
   4   6   8       42.99       28.10      8.26 o 
   5   6   8        8.81       17.32      9.21 o 
  -5   7   8       40.30       56.80     16.34 o 
  -4   7   8        5.03       10.84     10.43 o 
  -3   7   8       48.49       58.51      7.70 o 
  -2   7   8      848.23      835.78     17.90 o 
  -1   7   8      150.46      152.61      4.39 o 
   0   7   8      503.25      527.95      9.45 o 
   1   7   8      191.80      205.31      8.24 o 
   2   7   8       12.59        7.76      4.86 o 
   3   7   8        4.55        1.78     10.08 o 
   4   7   8      136.88      141.78     12.09 o 
   5   7   8        0.07       12.90     16.50 o 
  -5   8   8       32.18       22.06     27.86 o 
  -4   8   8       24.16       56.24     10.60 o 
  -3   8   8        3.59       -0.18      8.37 o 
  -2   8   8      154.35      145.33     11.13 o 
  -1   8   8      344.14      339.73      6.93 o 
   0   8   8       12.17       13.45      5.63 o 
   1   8   8      276.64      241.75     11.04 o 
   2   8   8       34.86       29.04      5.97 o 
   3   8   8       42.88       38.42     10.46 o 
   4   8   8        0.05       -7.15      6.15 o 
   5   8   8        0.50       -2.17     13.94 o 
  -4   9   8        9.87       30.65     11.34 o 
  -3   9   8      403.50      349.51     31.97 o 
  -2   9   8      350.71      367.26     22.15 o 
  -1   9   8      251.03      232.21     15.33 o 
   0   9   8       28.62       37.80      9.05 o 
   1   9   8      582.60      598.23     20.91 o 
   2   9   8       45.64       49.36      8.47 o 
   3   9   8       11.77       10.72     13.47 o 
   4   9   8       50.62       65.64     13.09 o 
  -4  10   8       12.34       18.33     12.27 o 
  -3  10   8        1.20      -10.91     10.74 o 
  -2  10   8        1.08        3.69      6.74 o 
  -1  10   8      100.66       90.25     11.37 o 
   0  10   8      121.54      106.54      9.45 o 
   1  10   8      168.02      160.59      9.79 o 
   2  10   8      219.03      204.41     13.98 o 
   3  10   8        0.00        0.79      8.85 o 
  -3  11   8       22.02       13.24     18.10 o 
  -2  11   8       13.29        1.13     10.31 o 
  -1  11   8        3.27       -1.15      8.77 o 
   0  11   8       75.57       72.47      7.35 o 
   1  11   8       20.31       10.58      6.77 o 
   2  11   8        6.41       10.61      8.99 o 
  -1  12   8       50.52       72.96     12.06 o 
   0  12   8       34.01       31.12      7.84 o 
   1  12   8       84.19       80.40     15.97 o 
  -6   1   9        8.66       -3.29      9.73 o 
  -5   1   9      146.38      128.88      8.55 o 
  -4   1   9      175.63      178.10     11.44 o 
  -3   1   9        5.60        2.79      4.18 o 
  -2   1   9       61.39       47.79      2.16 o 
  -1   1   9     4127.26     3862.81     37.13 o 
   0   1   9      422.76      385.21      6.28 o 
   1   1   9     2432.22     2388.37     23.65 o 
   2   1   9     1384.54     1355.04     14.51 o 
   3   1   9        2.84       -0.37      2.07 o 
   4   1   9       11.33       10.81      3.43 o 
   5   1   9       65.68       63.75      8.31 o 
   6   1   9       82.92      100.30     29.25 o 
  -6   2   9      279.11      292.16     50.85 o 
  -5   2   9      135.41      160.63     14.22 o 
  -4   2   9      120.58      123.88     16.72 o 
  -3   2   9        5.51       10.94      4.88 o 
  -2   2   9     1695.24     1758.15     39.43 o 
  -1   2   9       33.24       31.76      3.02 o 
   0   2   9       92.58       92.17      1.70 o 
   1   2   9      354.16      357.11      5.31 o 
   2   2   9      632.95      596.82      9.04 o 
   3   2   9      307.56      289.49      8.13 o 
   4   2   9       54.65       51.81      7.66 o 
   5   2   9      237.30      274.31     13.39 o 
   6   2   9        0.74       -8.96     13.37 o 
  -6   3   9        0.19       -2.38      9.24 o 
  -5   3   9      231.32      219.01     13.37 o 
  -4   3   9        0.30       -1.61      2.47 o 
  -3   3   9       48.15       67.59      6.97 o 
  -2   3   9     1414.85     1483.60     35.13 o 
  -1   3   9       76.53       75.90      2.00 o 
   0   3   9      124.73      147.98      5.94 o 
   1   3   9      129.52      114.34      2.79 o 
   2   3   9        0.06       -1.95      2.05 o 
   3   3   9      507.04      681.63     28.67 o 
   4   3   9      297.78      288.08     11.90 o 
   5   3   9      143.83      155.11     12.87 o 
   6   3   9        0.39       37.61     25.08 o 
  -6   4   9       35.19       33.34     12.17 o 
  -5   4   9       44.53       55.20     24.75 o 
  -4   4   9      233.85      214.79     12.36 o 
  -3   4   9      415.20      418.32     12.70 o 
  -2   4   9       40.47       31.49      3.34 o 
  -1   4   9      995.70     1212.93     45.44 o 
   0   4   9        3.21        3.95      1.11 o 
   1   4   9     1201.28     1226.34     15.83 o 
   2   4   9      566.68      619.10     11.67 o 
   3   4   9      370.57      362.89      7.65 o 
   4   4   9       48.82       51.23      9.65 o 
   5   4   9        1.08        4.60      6.72 o 
   6   4   9       48.00       26.47     16.05 o 
  -6   5   9       29.25       23.97     12.87 o 
  -5   5   9        5.37        4.66      7.23 o 
  -4   5   9      136.32      123.33      8.55 o 
  -3   5   9       15.63       12.79      4.88 o 
  -2   5   9       32.73       31.44      2.72 o 
  -1   5   9     1041.56     1033.19     20.51 o 
   0   5   9     1505.90     1552.11     22.85 o 
   1   5   9      593.95      620.55     10.51 o 
   2   5   9        3.93        0.12      2.88 o 
   3   5   9       12.53       10.01      2.96 o 
   4   5   9        0.63       -5.86      5.16 o 
   5   5   9       63.40       59.63     20.90 o 
   6   5   9       80.68      105.18     17.73 o 
  -6   6   9       13.25       48.75     31.85 o 
  -5   6   9       15.12       14.04     12.04 o 
  -4   6   9        1.03       -7.39      5.51 o 
  -3   6   9       36.54       31.76      4.98 o 
  -2   6   9      169.13      142.94      6.43 o 
  -1   6   9      442.93      457.79     12.47 o 
   0   6   9      510.55      483.51      9.58 o 
   1   6   9       65.71       72.10      3.32 o 
   2   6   9       24.67       20.90      3.62 o 
   3   6   9        0.56        8.77      4.32 o 
   4   6   9      199.07      200.28     12.22 o 
   5   6   9       22.27       18.22     13.11 o 
  -5   7   9        9.85       10.20     20.13 o 
  -4   7   9       34.18       36.86      8.06 o 
  -3   7   9       42.83       25.48      8.48 o 
  -2   7   9      166.90      171.40      5.63 o 
  -1   7   9       38.12       40.36      3.41 o 
   0   7   9        7.53        4.12      3.38 o 
   1   7   9      426.37      429.21     11.06 o 
   2   7   9        4.20       -2.66      5.35 o 
   3   7   9       13.62        3.57     16.23 o 
   4   7   9      176.65      156.55     11.26 o 
   5   7   9      111.94      115.15     16.66 o 
  -5   8   9       78.07      141.86     21.29 o 
  -4   8   9       60.85       34.34     18.11 o 
  -3   8   9       26.78       28.11      8.33 o 
  -2   8   9       74.29       73.24      7.80 o 
  -1   8   9      467.30      463.60     12.47 o 
   0   8   9      391.35      395.50     14.68 o 
   1   8   9       35.70       40.93      5.31 o 
   2   8   9      151.39      136.52      8.18 o 
   3   8   9      279.26      251.17     15.76 o 
   4   8   9      113.27      130.34     10.74 o 
   5   8   9       21.48       16.67     10.49 o 
  -4   9   9       26.50       36.11     13.84 o 
  -3   9   9       85.63       89.50      9.81 o 
  -2   9   9      596.80      640.01     20.37 o 
  -1   9   9       16.82       18.37      5.35 o 
   0   9   9      250.67      270.23     11.46 o 
   1   9   9      354.67      362.18     11.47 o 
   2   9   9        6.20       18.59      7.42 o 
   3   9   9        5.26       14.84      9.85 o 
   4   9   9       12.60       13.00     13.05 o 
  -4  10   9       26.36       46.09     21.50 o 
  -3  10   9      137.43      123.79     20.31 o 
  -2  10   9       69.88       57.16      9.77 o 
  -1  10   9       59.97       55.30      8.65 o 
   0  10   9      235.12      233.95     10.23 o 
   1  10   9       46.89       47.86      7.59 o 
   2  10   9        4.45      -11.90     12.89 o 
   3  10   9       50.60       63.58     17.94 o 
  -3  11   9       24.97       20.27     15.88 o 
  -2  11   9        9.50       13.67      6.36 o 
  -1  11   9       12.31       12.52      6.45 o 
   0  11   9       17.12       18.01      6.81 o 
   1  11   9      185.24      186.97     15.03 o 
   2  11   9       18.48       11.79      8.03 o 
  -1  12   9        8.00       19.93      9.77 o 
   0  12   9        0.23       -3.76      8.65 o 
   1  12   9       62.08       56.38      8.16 o 
  -6   0  10       65.64       38.95     11.14 o 
  -5   0  10      171.70      149.27     11.82 o 
  -4   0  10      506.90      453.41     20.06 o 
  -3   0  10       12.93       23.68      5.57 o 
  -2   0  10    11746.75    12145.15    176.22 o 
  -1   0  10     1484.58     1383.59     29.95 o 
   1   0  10      409.31      391.19      8.33 o 
   2   0  10        0.27       -0.28      2.32 o 
   3   0  10      193.87      156.88      8.36 o 
   4   0  10       24.23       12.63      3.74 o 
   5   0  10      271.69      280.00     30.65 o 
   6   0  10       23.79       27.82     14.68 o 
  -6   1  10        3.67      -13.38     21.59 o 
  -5   1  10       33.71       18.33      9.01 o 
  -4   1  10        7.02       11.23      8.33 o 
  -3   1  10      146.81      209.00      6.90 o 
  -2   1  10       95.01      114.59      4.52 o 
  -1   1  10     9193.63     9047.63     95.99 o 
   0   1  10     6728.12     6401.93     75.52 o 
   1   1  10     3229.92     3130.17     30.63 o 
   2   1  10     2142.02     2219.22     24.00 o 
   3   1  10      261.31      244.49      6.11 o 
   4   1  10       52.08       42.23      7.04 o 
   5   1  10       98.04      100.00     14.38 o 
   6   1  10       25.69        5.99     16.23 o 
  -6   2  10       26.05       25.29     16.80 o 
  -5   2  10       37.09       33.92      9.03 o 
  -4   2  10        7.48        5.57      5.57 o 
  -3   2  10      311.14      307.73     18.81 o 
  -2   2  10     2005.19     2104.62     34.99 o 
  -1   2  10      232.92      251.73      8.53 o 
   0   2  10     4167.91     4308.69     42.99 o 
   1   2  10      276.00      258.19      7.24 o 
   2   2  10      695.20      681.16     10.66 o 
   3   2  10       40.84       40.76      5.43 o 
   4   2  10      301.28      307.45     11.20 o 
   5   2  10        6.38       10.29      6.42 o 
   6   2  10       17.38        3.53     14.39 o 
  -6   3  10       52.54       67.33     13.12 o 
  -5   3  10      204.88      178.97     11.19 o 
  -4   3  10       16.95       23.30      8.23 o 
  -3   3  10      332.80      318.69     11.10 o 
  -2   3  10      702.66      699.00     35.06 o 
  -1   3  10      258.77      261.55     15.08 o 
   0   3  10       75.11       65.28      2.28 o 
   1   3  10     1608.45     1582.07     18.17 o 
   2   3  10      184.37      190.19      4.90 o 
   3   3  10      112.55      125.52      6.07 o 
   4   3  10      179.27      186.25      8.58 o 
   5   3  10        3.09        3.39      6.62 o 
   6   3  10       31.99       39.49     13.34 o 
  -6   4  10       91.89       83.66     14.17 o 
  -5   4  10       71.47       60.38     21.13 o 
  -4   4  10       81.80       89.57      8.31 o 
  -3   4  10        0.08        2.51      5.52 o 
  -2   4  10      803.21      939.79     30.65 o 
  -1   4  10      169.63      207.10     11.26 o 
   0   4  10      525.17      499.85      7.85 o 
   1   4  10      842.96      859.15     12.82 o 
   2   4  10       43.02       47.22      3.45 o 
   3   4  10       22.01       14.26      3.97 o 
   4   4  10      507.89      567.77     16.37 o 
   5   4  10       12.67       11.35      7.08 o 
   6   4  10       11.36        1.32      9.11 o 
  -6   5  10       51.84       62.49     17.41 o 
  -5   5  10       59.06       42.86     16.67 o 
  -4   5  10       86.26       81.66     12.02 o 
  -3   5  10      123.11      132.37      8.36 o 
  -2   5  10       60.85       60.83      2.30 o 
  -1   5  10       10.85       15.06      2.89 o 
   0   5  10      244.69      253.07      5.65 o 
   1   5  10      211.38      241.12      6.07 o 
   2   5  10        0.00       -4.83      3.59 o 
   3   5  10       96.61       95.30      4.01 o 
   4   5  10       39.14       45.08      5.85 o 
   5   5  10       18.54       18.31     10.03 o 
   6   5  10       38.47       81.04     14.64 o 
  -6   6  10       14.99       -4.98     33.43 o 
  -5   6  10      161.78      172.98     14.68 o 
  -4   6  10      177.20      175.95     10.59 o 
  -3   6  10        3.14       10.91      5.67 o 
  -2   6  10      347.03      351.28     28.15 o 
  -1   6  10      249.67      294.04      7.44 o 
   0   6  10        1.25       -0.93      1.76 o 
   1   6  10       16.62       16.52      1.95 o 
   2   6  10       24.61       31.43      4.74 o 
   3   6  10      121.45      114.50      7.05 o 
   4   6  10      161.31      160.77     13.27 o 
   5   6  10        0.04       -3.39     11.04 o 
  -5   7  10       33.54       21.01     20.38 o 
  -4   7  10       40.48       54.92      9.35 o 
  -3   7  10       39.30       24.21      5.51 o 
  -2   7  10       16.86       10.68      4.02 o 
  -1   7  10       22.76       25.28      2.37 o 
   0   7  10       44.02       47.27      4.10 o 
   1   7  10      155.18      130.44      7.49 o 
   2   7  10      109.39       99.59      7.93 o 
   3   7  10      146.47      134.23      8.53 o 
   4   7  10       15.13       36.64     11.30 o 
   5   7  10       13.85       19.20     10.58 o 
  -5   8  10       68.08       86.34     22.98 o 
  -4   8  10       19.58       16.91     14.82 o 
  -3   8  10       59.27       62.09      9.42 o 
  -2   8  10      307.17      335.34     11.30 o 
  -1   8  10      146.08      154.63      7.05 o 
   0   8  10     1257.58     1256.22     20.06 o 
   1   8  10       83.76       89.38      7.80 o 
   2   8  10        1.36       -4.22     10.83 o 
   3   8  10      132.19      143.02     35.35 o 
   4   8  10        6.36       16.34     10.70 o 
   5   8  10       18.77       30.07     11.83 o 
  -4   9  10        2.24       19.20     19.30 o 
  -3   9  10        0.01        7.82      6.96 o 
  -2   9  10       41.83       33.69      7.73 o 
  -1   9  10      448.10      469.78     14.96 o 
   0   9  10      184.59      173.66      6.85 o 
   1   9  10        2.35       -4.66     10.06 o 
   2   9  10      164.35      136.06      8.97 o 
   3   9  10       32.22       45.66     10.46 o 
   4   9  10        1.09       -2.31     10.70 o 
  -3  10  10        7.76        0.18      8.77 o 
  -2  10  10       11.47        8.76     10.03 o 
  -1  10  10       51.76       60.11      9.05 o 
   0  10  10      360.21      361.65     13.56 o 
   1  10  10       28.87       39.17      7.49 o 
   2  10  10        0.01      -10.32      6.88 o 
   3  10  10       31.05       13.17      7.90 o 
  -3  11  10      114.30      125.63     15.64 o 
  -2  11  10        2.90        5.63      8.21 o 
  -1  11  10        0.01        5.93      6.57 o 
   0  11  10        1.24       -8.40      7.53 o 
   1  11  10       48.37       34.97      9.36 o 
   2  11  10       62.13       71.82     12.09 o 
  -1  12  10       48.46       50.86     13.47 o 
   0  12  10        3.50       -1.37      7.77 o 
   1  12  10        5.41      -12.29      8.19 o 
  -6   1  11       82.84       73.66     11.83 o 
  -5   1  11       47.08       44.11     15.98 o 
  -4   1  11      160.29      162.15     10.03 o 
  -3   1  11      148.96      150.36     13.23 o 
  -2   1  11      520.13      516.15      7.51 o 
  -1   1  11     1055.95     1054.83     13.28 o 
   0   1  11     2844.48     2723.63     30.59 o 
   1   1  11     1845.99     1854.79     20.43 o 
   2   1  11      374.18      343.48      5.77 o 
   3   1  11     3458.18     3403.22     42.88 o 
   4   1  11      341.09      334.76      9.96 o 
   5   1  11      409.44      428.41     19.87 o 
   6   1  11       54.33       49.25     18.20 o 
  -6   2  11        2.90        6.80      9.24 o 
  -5   2  11      194.36      201.54     12.18 o 
  -4   2  11       35.70       26.99      3.49 o 
  -3   2  11        1.70       -0.09      2.00 o 
  -2   2  11     1860.27     2055.73     43.23 o 
  -1   2  11     1429.81     1499.93     42.51 o 
   0   2  11     1559.97     1640.07     18.16 o 
   1   2  11     1020.74      958.08     14.48 o 
   2   2  11       16.00       10.41      2.44 o 
   3   2  11      566.34      557.99     12.48 o 
   4   2  11       39.77       32.74      6.90 o 
   5   2  11       30.90       36.98     11.34 o 
   6   2  11       46.53       44.69     17.65 o 
  -6   3  11        0.07       -7.89     23.75 o 
  -5   3  11       20.92        8.54     12.85 o 
  -4   3  11      225.17      232.22     15.33 o 
  -3   3  11        3.46        4.18      3.71 o 
  -2   3  11        0.09        2.19      2.03 o 
  -1   3  11     4889.62     5742.80    235.25 o 
   0   3  11      728.60      708.46     10.02 o 
   1   3  11     1160.14     1127.41     13.35 o 
   2   3  11       33.04       26.75      2.65 o 
   3   3  11       18.94        6.50      4.38 o 
   4   3  11      207.45      218.12     10.27 o 
   5   3  11       35.31       31.95      8.11 o 
   6   3  11       17.28       27.76     10.90 o 
  -6   4  11       32.85       23.51     19.41 o 
  -5   4  11      104.22       93.27     11.82 o 
  -4   4  11       43.97       34.59      9.91 o 
  -3   4  11        8.47        5.63      3.31 o 
  -2   4  11      356.31      419.65      9.24 o 
  -1   4  11     2111.87     2416.06     86.89 o 
   0   4  11     1999.03     2198.50     34.86 o 
   1   4  11       27.33       26.54      4.42 o 
   2   4  11      285.66      288.23     12.67 o 
   3   4  11        2.21        2.57      3.22 o 
   4   4  11      417.63      407.19     12.74 o 
   5   4  11        0.14       10.45      7.88 o 
   6   4  11       29.82       16.73     16.09 o 
  -6   5  11       18.25      -14.63     15.86 o 
  -5   5  11       17.84       13.39      8.67 o 
  -4   5  11        3.36        6.24      7.72 o 
  -3   5  11       31.70       23.81      7.84 o 
  -2   5  11       50.91       52.67      2.41 o 
  -1   5  11        0.33       -1.92      2.00 o 
   0   5  11      447.31      456.73      8.33 o 
   1   5  11       23.93       26.97      2.21 o 
   2   5  11       13.06       10.80      4.02 o 
   3   5  11      794.44      809.98     18.53 o 
   4   5  11      166.66      181.36     11.40 o 
   5   5  11        9.98       17.14      8.14 o 
   6   5  11        6.94       -5.23     29.95 o 
  -5   6  11      390.25      421.99     19.33 o 
  -4   6  11      244.45      253.61     34.82 o 
  -3   6  11      300.29      307.74     14.15 o 
  -2   6  11      172.76      183.55      6.03 o 
  -1   6  11      536.45      521.51     16.03 o 
   0   6  11       10.21        8.34      2.35 o 
   1   6  11      149.73      152.79      5.43 o 
   2   6  11       64.79       58.34      3.59 o 
   3   6  11      101.16       94.94      7.08 o 
   4   6  11        6.39        2.23      6.62 o 
   5   6  11       12.53       17.56     11.04 o 
  -5   7  11      204.74      215.32     20.21 o 
  -4   7  11       22.80       22.38      8.59 o 
  -3   7  11      462.71      460.31     16.89 o 
  -2   7  11       16.72       12.30      2.78 o 
  -1   7  11       56.83       56.74      3.65 o 
   0   7  11       13.70       13.59      5.93 o 
   1   7  11       64.89       50.23      5.05 o 
   2   7  11       72.58       70.41      6.90 o 
   3   7  11      145.79      133.49      9.23 o 
   4   7  11       32.79       47.50     13.43 o 
   5   7  11        0.04       -4.54     10.03 o 
  -5   8  11        0.03        2.27     15.88 o 
  -4   8  11        0.95      -15.57     10.38 o 
  -3   8  11        2.75       -4.97      6.81 o 
  -2   8  11      912.92      952.73     23.46 o 
  -1   8  11      535.62      524.67     11.01 o 
   0   8  11       34.32       44.20      5.51 o 
   1   8  11      109.49       93.61     14.28 o 
   2   8  11      436.79      439.61     29.74 o 
   3   8  11       12.19        9.17      7.44 o 
   4   8  11       14.85       -3.17      7.93 o 
  -4   9  11        0.09      -12.76     24.02 o 
  -3   9  11        8.70       -0.66     14.03 o 
  -2   9  11        7.47        0.23     13.34 o 
  -1   9  11      260.97      240.77      8.81 o 
   0   9  11       41.58       37.72      4.75 o 
   1   9  11       94.54       80.99      7.36 o 
   2   9  11        1.30        4.64      7.61 o 
   3   9  11        1.52        5.33     13.67 o 
   4   9  11       14.57       17.40      8.68 o 
  -3  10  11       55.62       60.82     11.38 o 
  -2  10  11       44.21       43.76      8.65 o 
  -1  10  11      656.00      681.01     64.97 o 
   0  10  11       93.44       94.22     11.92 o 
   1  10  11       74.06       68.77      9.85 o 
   2  10  11      137.44      162.29     23.15 o 
   3  10  11       43.26       46.25      8.26 o 
  -2  11  11       12.09       -4.32      8.65 o 
  -1  11  11        0.31       -9.20      7.19 o 
   0  11  11        9.52       23.92      8.11 o 
   1  11  11       26.53       34.35     10.59 o 
   2  11  11       43.18       49.03     13.73 o 
  -1  12  11       11.75        3.67      9.71 o 
   0  12  11       71.66       57.55     16.85 o 
  -6   0  12       32.42       18.11     23.68 o 
  -5   0  12      842.22      830.43     30.65 o 
  -4   0  12      346.32      337.12     23.68 o 
  -3   0  12     1907.04     2224.88     47.66 o 
  -2   0  12     2042.74     2129.71     48.76 o 
  -1   0  12     7962.05     8215.50    149.75 o 
   0   0  12        0.00      133.73     16.72 o 
   1   0  12       95.01      100.38      3.94 o 
   2   0  12      640.25      646.21     14.13 o 
   3   0  12     1048.25     1625.10     48.06 o 
   4   0  12      440.10      391.96     55.03 o 
   5   0  12      133.69      142.07     19.50 o 
   6   0  12        9.63      101.69     29.25 o 
  -6   1  12      183.88      151.88     13.09 o 
  -5   1  12       70.90       63.74     11.85 o 
  -4   1  12      116.73      105.75      8.69 o 
  -3   1  12       73.36       65.25      4.28 o 
  -2   1  12      132.71      133.71      3.42 o 
  -1   1  12      210.03      212.49      4.24 o 
   0   1  12      141.18      140.22      3.50 o 
   1   1  12     1501.11     1425.05     14.99 o 
   2   1  12      187.94      178.41      4.09 o 
   3   1  12       22.76       22.70      2.59 o 
   4   1  12       28.82       27.56      5.54 o 
   5   1  12       19.18       17.69      7.12 o 
   6   1  12       81.15       93.28     15.65 o 
  -6   2  12       65.61       78.96     11.72 o 
  -5   2  12       15.09       19.27      8.37 o 
  -4   2  12        0.11       -5.46      3.64 o 
  -3   2  12        0.01        0.00      2.35 o 
  -2   2  12     1200.99     1280.86     25.94 o 
  -1   2  12     1910.29     2032.39     56.48 o 
   0   2  12      424.37      417.69      5.85 o 
   1   2  12      222.01      215.58      3.97 o 
   2   2  12      904.89      845.97     14.80 o 
   3   2  12      436.43      413.49     10.53 o 
   4   2  12       76.35       64.20      5.51 o 
   5   2  12       10.35       -0.47      9.08 o 
   6   2  12       11.22       -2.70     18.81 o 
  -6   3  12       51.96       33.11     11.49 o 
  -5   3  12      213.24      207.76     13.18 o 
  -4   3  12       81.79       88.91      7.57 o 
  -3   3  12        1.82        5.24      3.20 o 
  -2   3  12       38.16       30.04      4.22 o 
  -1   3  12      566.33      612.31     16.09 o 
   0   3  12      595.41      597.82      9.15 o 
   1   3  12      711.65      702.77      9.37 o 
   2   3  12     1248.23     1251.04     20.60 o 
   3   3  12       81.56      112.65      6.91 o 
   4   3  12      460.98      452.06     13.10 o 
   5   3  12       27.37       22.38     21.36 o 
   6   3  12       12.60       10.42     15.59 o 
  -6   4  12       10.84       14.99     25.77 o 
  -5   4  12       38.28       34.95     17.05 o 
  -4   4  12      742.99      734.81     20.66 o 
  -3   4  12        1.83        6.97      8.87 o 
  -2   4  12       20.80       17.01      3.16 o 
  -1   4  12       80.74       70.05      3.16 o 
   0   4  12      171.05      158.34      4.51 o 
   1   4  12      443.59      483.59     10.86 o 
   2   4  12       23.51       15.50      2.49 o 
   3   4  12        4.74        4.56      3.78 o 
   4   4  12      103.19      104.14      6.43 o 
   5   4  12        3.99       -2.79     11.16 o 
   6   4  12        1.76       14.14      9.95 o 
  -6   5  12       41.99       45.20     34.66 o 
  -5   5  12      394.68      348.46     17.83 o 
  -4   5  12      190.08      186.53     14.54 o 
  -3   5  12      272.17      268.81      9.60 o 
  -2   5  12       89.46       96.34      7.90 o 
  -1   5  12      208.96      239.15     13.87 o 
   0   5  12      174.43      186.36      8.85 o 
   1   5  12        2.16        4.22      2.38 o 
   2   5  12      184.42      179.63      5.61 o 
   3   5  12      216.23      215.98      9.25 o 
   4   5  12        0.07        1.89      8.42 o 
   5   5  12       10.01       -0.64      6.99 o 
  -5   6  12       66.05       74.15     22.40 o 
  -4   6  12      283.42      286.71     12.82 o 
  -3   6  12      144.25      143.23     10.58 o 
  -2   6  12      146.63      151.56      6.95 o 
  -1   6  12       65.18       60.49      3.72 o 
   0   6  12      226.13      256.02      7.84 o 
   1   6  12     1073.35     1114.09     15.77 o 
   2   6  12       13.18       12.22      3.69 o 
   3   6  12        5.16        1.97      4.44 o 
   4   6  12       33.83       29.06      6.72 o 
   5   6  12        0.23       20.52      9.89 o 
  -5   7  12        0.58       28.35     28.56 o 
  -4   7  12      176.77      149.87     19.84 o 
  -3   7  12      128.26      128.79     11.86 o 
  -2   7  12      150.73      143.11      5.83 o 
  -1   7  12       11.06        5.98      4.62 o 
   0   7  12      230.14      214.06      5.64 o 
   1   7  12     1144.18     1080.89     22.66 o 
   2   7  12        8.16       11.42      5.57 o 
   3   7  12      407.18      399.23     48.06 o 
   4   7  12       69.13       54.65     15.32 o 
   5   7  12       20.18       -9.75     12.81 o 
  -5   8  12        3.93        2.23     12.67 o 
  -4   8  12        8.91        0.82     11.56 o 
  -3   8  12      330.57      323.24     18.40 o 
  -2   8  12       69.04       84.17      7.48 o 
  -1   8  12      123.04      113.63      6.01 o 
   0   8  12        1.31        5.24     10.86 o 
   1   8  12      574.04      523.96     17.94 o 
   2   8  12       50.90       29.72      9.05 o 
   3   8  12        3.84        1.04      6.53 o 
   4   8  12       18.17        4.05     14.63 o 
  -4   9  12       12.80       16.72     28.89 o 
  -3   9  12       60.04       93.96     14.63 o 
  -2   9  12      743.24      746.10     24.95 o 
  -1   9  12      444.17      432.35     16.49 o 
   0   9  12      324.03      339.95     10.61 o 
   1   9  12       77.16       91.76      8.85 o 
   2   9  12      277.56      231.12     13.84 o 
   3   9  12       67.82       90.39     18.68 o 
   4   9  12       16.53       24.48     11.83 o 
  -3  10  12        0.00      -10.82      7.34 o 
  -2  10  12       28.70       27.95      7.68 o 
  -1  10  12       68.73       91.45      7.49 o 
   0  10  12       12.51       11.56      4.89 o 
   1  10  12        1.16        3.29      9.85 o 
   2  10  12        0.39        3.92      9.30 o 
   3  10  12       46.89       34.93      8.19 o 
  -2  11  12        0.87        5.08      7.20 o 
  -1  11  12       26.84       32.76      7.85 o 
   0  11  12       43.53       38.04      8.13 o 
   1  11  12       25.23       21.66     10.05 o 
   2  11  12       29.15       15.65     12.48 o 
   0  12  12       87.81       93.92     13.60 o 
  -6   1  13        0.37       -0.56      8.67 o 
  -5   1  13      202.17      202.64     14.62 o 
  -4   1  13      188.60      173.88      9.36 o 
  -3   1  13      251.96      250.63      8.24 o 
  -2   1  13       39.11       35.20      3.12 o 
  -1   1  13     2004.32     2085.15     37.20 o 
   0   1  13      256.36      256.32      5.14 o 
   1   1  13     5433.16     5355.26     50.85 o 
   2   1  13      254.02      244.22      5.37 o 
   3   1  13       43.05       39.90      2.90 o 
   4   1  13      206.75      205.46      8.49 o 
   5   1  13       26.00       30.75      8.00 o 
   6   1  13       12.85       27.84     12.47 o 
  -6   2  13       37.79       10.52     12.74 o 
  -5   2  13      915.29      921.05     27.88 o 
  -4   2  13       80.92       88.48      6.13 o 
  -3   2  13      678.91      634.78     14.30 o 
  -2   2  13     2665.91     3029.11     72.38 o 
  -1   2  13      637.67      647.70      8.63 o 
   0   2  13      295.80      266.78      5.03 o 
   1   2  13      365.28      377.27      5.72 o 
   2   2  13     3649.15     3538.77     45.81 o 
   3   2  13        0.14       -0.17      2.81 o 
   4   2  13       14.25       10.86      7.64 o 
   5   2  13        3.97      -14.13     10.03 o 
   6   2  13        5.80       15.32     23.68 o 
  -6   3  13       11.97       -6.90      9.49 o 
  -5   3  13      160.16      160.16     16.74 o 
  -4   3  13        3.69       15.86      6.35 o 
  -3   3  13      127.23      120.83      5.66 o 
  -2   3  13       33.64       47.72      4.42 o 
  -1   3  13     1476.42     1615.64     52.88 o 
   0   3  13        0.31        1.55      1.11 o 
   1   3  13     2022.42     1988.36     27.35 o 
   2   3  13       34.80       25.47      2.75 o 
   3   3  13        2.25        3.01      4.02 o 
   4   3  13      324.19      348.06     13.62 o 
   5   3  13        0.06        5.74      7.99 o 
   6   3  13        3.85       -1.73     42.49 o 
  -6   4  13        2.14       -6.06     11.02 o 
  -5   4  13      149.62      126.01     12.95 o 
  -4   4  13        9.91        6.86      6.49 o 
  -3   4  13        3.40        7.83      4.50 o 
  -2   4  13      223.71      233.97      7.39 o 
  -1   4  13      300.74      351.47     16.97 o 
   0   4  13      692.57      722.67     12.07 o 
   1   4  13      909.21      899.12     31.33 o 
   2   4  13        7.95        6.13      2.26 o 
   3   4  13      610.83      549.06     15.53 o 
   4   4  13       14.10       14.80      6.84 o 
   5   4  13      109.32      105.16      9.36 o 
   6   4  13       16.87       37.06     17.05 o 
  -6   5  13       64.67       37.91     15.03 o 
  -5   5  13      169.68      168.42     12.87 o 
  -4   5  13      339.28      372.47     15.36 o 
  -3   5  13       26.24       28.49      8.63 o 
  -2   5  13       35.20       26.98      5.70 o 
  -1   5  13        0.62       -1.59      2.58 o 
   0   5  13      576.42      554.58     10.64 o 
   1   5  13       77.17       86.52      4.09 o 
   2   5  13       65.05       62.90      4.69 o 
   3   5  13        0.01        1.39      3.29 o 
   4   5  13      315.18      305.66     21.21 o 
   5   5  13       30.68       29.13      7.19 o 
  -5   6  13       15.32       31.20     19.90 o 
  -4   6  13       53.23       65.97     10.31 o 
  -3   6  13       21.64       19.32      4.58 o 
  -2   6  13       14.08       13.69      4.15 o 
  -1   6  13      112.44       88.84      4.18 o 
   0   6  13        2.32       -1.01      2.61 o 
   1   6  13        5.87        6.65      3.02 o 
   2   6  13       99.13       92.59      4.09 o 
   3   6  13      538.65      524.57     15.80 o 
   4   6  13        1.87        8.64      6.94 o 
   5   6  13       94.69       92.42     12.59 o 
  -5   7  13      118.01      128.53     18.39 o 
  -4   7  13      171.47      165.77     20.90 o 
  -3   7  13       37.64       54.16      8.65 o 
  -2   7  13      115.78      114.12      7.21 o 
  -1   7  13      463.91      459.70     12.47 o 
   0   7  13        0.67        0.38      3.19 o 
   1   7  13       15.76       13.43      2.44 o 
   2   7  13        3.18        2.90      5.23 o 
   3   7  13        0.73       -9.05     11.34 o 
   4   7  13       13.28       11.92      5.88 o 
   5   7  13        3.76        4.01     11.70 o 
  -5   8  13       50.85       65.43     15.52 o 
  -4   8  13        3.05        1.64     11.30 o 
  -3   8  13       46.86       57.63     10.30 o 
  -2   8  13      118.04      141.60     10.05 o 
  -1   8  13      501.23      498.72     12.15 o 
   0   8  13      711.76      739.74     17.03 o 
   1   8  13        4.15       -0.16      3.92 o 
   2   8  13       17.10       21.92     25.77 o 
   3   8  13        0.36        3.81      7.34 o 
   4   8  13       13.21       15.11      8.31 o 
  -4   9  13        6.96       -7.48     12.86 o 
  -3   9  13       37.89       51.61     20.01 o 
  -2   9  13       12.47       11.77      8.68 o 
  -1   9  13       75.19       60.79      8.04 o 
   0   9  13        0.37        0.98      4.02 o 
   1   9  13       70.91       73.67      7.91 o 
   2   9  13       50.54       44.82     11.43 o 
   3   9  13       34.78       40.45     12.36 o 
   4   9  13       24.44       37.62     10.86 o 
  -3  10  13       12.83       -3.81      8.42 o 
  -2  10  13      135.79      126.60     14.63 o 
  -1  10  13        7.10        5.09      5.37 o 
   0  10  13      111.45      109.05      8.18 o 
   1  10  13       65.04       58.08      8.51 o 
   2  10  13        0.40        2.83      8.20 o 
   3  10  13       25.64       28.19      9.81 o 
  -2  11  13        8.04       16.13      9.21 o 
  -1  11  13       11.50       13.75      6.36 o 
   0  11  13        9.24       14.64      6.30 o 
   1  11  13        1.25        1.94     10.64 o 
   2  11  13       74.20      104.42     27.90 o 
  -6   0  14       68.33       57.12     22.29 o 
  -5   0  14      100.35      113.92     15.32 o 
  -4   0  14      713.15      666.23     28.56 o 
  -3   0  14      166.50      146.27      7.17 o 
  -2   0  14        0.94        7.69      6.27 o 
  -1   0  14      159.81      184.58      4.93 o 
   0   0  14      260.83      429.06     30.65 o 
   1   0  14      356.55      362.13      8.33 o 
   2   0  14      146.30      136.52      5.67 o 
   3   0  14       50.36       49.25      7.66 o 
   4   0  14      529.68      542.99     15.24 o 
   5   0  14      350.70      371.95     34.83 o 
   6   0  14      485.33      565.19     39.01 o 
  -6   1  14        9.40       -2.43      8.90 o 
  -5   1  14      312.99      314.67     14.59 o 
  -4   1  14      169.11      162.50      9.62 o 
  -3   1  14       59.75       50.06      3.17 o 
  -2   1  14        0.60        0.90      1.21 o 
  -1   1  14      916.83      871.96     11.10 o 
   0   1  14      102.42       93.03      2.77 o 
   1   1  14      617.15      606.92     11.86 o 
   2   1  14      293.25      280.87      6.02 o 
   3   1  14       93.96       91.01      5.63 o 
   4   1  14      166.86      173.59      7.02 o 
   5   1  14        2.23       20.95     12.28 o 
   6   1  14      116.98      109.85     20.20 o 
  -6   2  14        2.53        5.83     10.74 o 
  -5   2  14       53.60       44.58      9.32 o 
  -4   2  14       31.80       22.29      5.67 o 
  -3   2  14      242.44      256.52      7.39 o 
  -2   2  14        5.02        5.11      1.82 o 
  -1   2  14     1084.51     1148.16     16.15 o 
   0   2  14      465.86      492.41      7.92 o 
   1   2  14       10.84       16.86      2.86 o 
   2   2  14      285.64      314.72      7.48 o 
   3   2  14       11.38       15.73      3.62 o 
   4   2  14       82.21       78.24      6.64 o 
   5   2  14       19.17       19.43      9.70 o 
   6   2  14        2.16       -0.38     27.16 o 
  -6   3  14        2.38        5.11     19.81 o 
  -5   3  14       32.45       35.44     17.22 o 
  -4   3  14      188.26      196.10     39.48 o 
  -3   3  14       63.32       55.74      3.50 o 
  -2   3  14      150.58      135.85      5.23 o 
  -1   3  14      110.31       99.93      2.72 o 
   0   3  14      569.16      597.10     11.64 o 
   1   3  14     2672.51     2699.09     32.44 o 
   2   3  14     1331.16     1317.06     21.42 o 
   3   3  14      205.54      210.31     10.25 o 
   4   3  14      248.52      253.02      9.94 o 
   5   3  14       41.87       31.33      7.71 o 
   6   3  14       39.96        6.43     14.68 o 
  -6   4  14      197.71      209.33     39.97 o 
  -5   4  14      188.56      191.60     13.20 o 
  -4   4  14      584.18      562.58     17.34 o 
  -3   4  14      391.52      389.09     33.06 o 
  -2   4  14       93.14       81.95      7.82 o 
  -1   4  14      258.34      250.91      9.49 o 
   0   4  14       21.40       19.75      2.61 o 
   1   4  14      185.86      188.30      7.91 o 
   2   4  14       85.32       81.49      7.44 o 
   3   4  14       45.62       44.01      8.24 o 
   4   4  14      100.21       97.96      7.44 o 
   5   4  14        5.74       13.28      8.24 o 
   6   4  14       14.90        3.55     22.29 o 
  -6   5  14        4.20        2.42     14.62 o 
  -5   5  14        0.47       -8.14     10.13 o 
  -4   5  14     1223.00     1196.90     28.71 o 
  -3   5  14      682.64      648.64     18.91 o 
  -2   5  14       17.38       18.11      2.43 o 
  -1   5  14      520.59      577.11     14.03 o 
   0   5  14       12.00       12.12      2.53 o 
   1   5  14       23.77       22.32      3.23 o 
   2   5  14        1.64        0.16      2.52 o 
   3   5  14        2.36       -1.95      6.95 o 
   4   5  14        3.83        5.06      5.21 o 
   5   5  14        0.15        6.21      7.83 o 
  -5   6  14        0.97       -8.13     27.53 o 
  -4   6  14       94.30      109.64     16.32 o 
  -3   6  14      384.20      374.85     13.77 o 
  -2   6  14       40.37       50.51     15.52 o 
  -1   6  14      550.67      545.15     11.40 o 
   0   6  14      359.37      373.01      9.77 o 
   1   6  14      129.99      130.55      4.22 o 
   2   6  14        0.26        3.83      3.56 o 
   3   6  14       80.22       67.62      8.23 o 
   4   6  14        3.22        8.36      8.54 o 
   5   6  14        0.91      -11.77      8.45 o 
  -5   7  14        6.45       22.85     22.52 o 
  -4   7  14        0.90        4.66      9.64 o 
  -3   7  14       76.25       79.21     11.06 o 
  -2   7  14        2.72       -4.65     11.66 o 
  -1   7  14      319.23      314.58     21.51 o 
   0   7  14        8.04       28.22      6.95 o 
   1   7  14      401.14      412.25      8.99 o 
   2   7  14       54.01       48.54      6.35 o 
   3   7  14      332.05      319.56     23.68 o 
   4   7  14       18.91       20.54      6.28 o 
   5   7  14       31.69       46.43      9.58 o 
  -4   8  14       17.22       12.28      9.46 o 
  -3   8  14        3.09        1.64     10.45 o 
  -2   8  14      412.67      438.69     30.89 o 
  -1   8  14      467.13      485.33     11.24 o 
   0   8  14      210.22      209.35     13.56 o 
   1   8  14        9.56        7.01      4.60 o 
   2   8  14       18.26       16.45      5.66 o 
   3   8  14       17.15       14.39      8.36 o 
   4   8  14        0.00       19.05     10.40 o 
  -4   9  14       11.75        0.70     14.33 o 
  -3   9  14       11.10       -8.65     19.11 o 
  -2   9  14       21.20       29.21     10.20 o 
  -1   9  14      191.64      188.50     15.86 o 
   0   9  14        0.86        2.41      7.79 o 
   1   9  14        0.07       -0.24      4.90 o 
   2   9  14      110.94      114.71      9.24 o 
   3   9  14       22.79       17.99     13.43 o 
   4   9  14        1.00        8.31     10.46 o 
  -3  10  14       17.47       24.94      9.49 o 
  -2  10  14       62.44       84.58     11.47 o 
  -1  10  14        1.64        7.64      9.53 o 
   0  10  14        7.44        5.87      5.51 o 
   1  10  14        1.98      -12.22      9.27 o 
   2  10  14      229.50      219.32     17.27 o 
   3  10  14        2.51       -1.03     20.77 o 
  -2  11  14       20.07        8.55      9.38 o 
  -1  11  14      186.58      207.03     16.87 o 
   0  11  14       21.96       35.16      7.93 o 
   1  11  14       46.91       56.67     13.66 o 
   2  11  14        0.06      -13.95     12.26 o 
  -6   1  15      197.44      242.84     20.25 o 
  -5   1  15      199.05      191.85     12.34 o 
  -4   1  15       30.51       23.59      8.89 o 
  -3   1  15        0.05       -2.67      7.52 o 
  -2   1  15     1336.95     1405.67     19.20 o 
  -1   1  15     1815.94     1826.00     22.95 o 
   0   1  15     1540.13     1522.20     19.95 o 
   1   1  15     2122.71     2137.33     25.14 o 
   2   1  15       78.82       83.05      5.23 o 
   3   1  15        2.06        3.32      2.49 o 
   4   1  15      565.41      598.07     14.13 o 
   5   1  15       72.62       78.61     25.08 o 
   6   1  15       25.08       46.28     21.42 o 
  -6   2  15       29.16       35.06     12.26 o 
  -5   2  15        0.69       -0.93      7.53 o 
  -4   2  15      415.87      416.06     25.08 o 
  -3   2  15      110.42      106.03      5.16 o 
  -2   2  15        0.04        0.93      2.01 o 
  -1   2  15      442.95      446.97     10.66 o 
   0   2  15        2.78        0.15      3.78 o 
   1   2  15     3141.00     3073.65     33.78 o 
   2   2  15        0.29        1.21      2.65 o 
   3   2  15      436.80      413.25      9.99 o 
   4   2  15      161.65      173.24     16.30 o 
   5   2  15      104.06       66.20     13.05 o 
   6   2  15       10.31       11.48     12.73 o 
  -6   3  15        0.05        2.41     10.10 o 
  -5   3  15        1.15        6.73     17.68 o 
  -4   3  15       48.22       61.49      7.83 o 
  -3   3  15       26.31       46.50      4.09 o 
  -2   3  15      201.19      188.19      5.26 o 
  -1   3  15       83.33       97.05      3.19 o 
   0   3  15       80.54       91.63      5.33 o 
   1   3  15       68.37       59.98     15.48 o 
   2   3  15     1033.76      999.40     25.94 o 
   3   3  15     1404.24     1609.76     24.67 o 
   4   3  15      162.74      170.00      8.24 o 
   5   3  15       15.00       12.60      9.21 o 
   6   3  15        4.90       -3.04     16.72 o 
  -6   4  15        4.19        6.82     12.44 o 
  -5   4  15       16.66       36.44     18.01 o 
  -4   4  15        7.28       10.36      6.03 o 
  -3   4  15       91.47      102.38     16.02 o 
  -2   4  15      304.76      337.87     15.08 o 
  -1   4  15       31.74       33.03      2.61 o 
   0   4  15      782.83      809.63     16.36 o 
   1   4  15     1250.98     1232.04     33.75 o 
   2   4  15     1012.84      996.16     19.08 o 
   3   4  15       39.13       32.99      3.26 o 
   4   4  15      806.29      848.88     19.67 o 
   5   4  15       75.66       67.87      8.04 o 
  -6   5  15       59.23       92.48     17.02 o 
  -5   5  15        0.80       14.86      9.15 o 
  -4   5  15       29.72       19.86      6.72 o 
  -3   5  15      794.55      817.36     35.22 o 
  -2   5  15       36.77       41.21      4.26 o 
  -1   5  15      216.81      229.97      7.31 o 
   0   5  15      304.26      323.63      7.96 o 
   1   5  15       87.42       82.02      5.54 o 
   2   5  15       20.41       22.98      4.02 o 
   3   5  15      283.52      264.11     18.58 o 
   4   5  15       35.01       32.95      6.07 o 
   5   5  15        8.52        8.47      6.72 o 
  -5   6  15       76.48       69.99     14.37 o 
  -4   6  15      506.17      472.05     20.65 o 
  -3   6  15      667.07      701.47     21.11 o 
  -2   6  15      112.39      116.74      4.58 o 
  -1   6  15       67.07       69.00      4.77 o 
   0   6  15      256.38      260.76      9.11 o 
   1   6  15      842.99      800.55     15.21 o 
   2   6  15      516.03      544.72     13.77 o 
   3   6  15       92.76      161.98     10.21 o 
   4   6  15      408.99      455.47     16.50 o 
   5   6  15       31.43       42.85      7.74 o 
  -5   7  15       25.98       47.84     37.61 o 
  -4   7  15       85.00       78.71     18.11 o 
  -3   7  15       11.81        8.68      5.09 o 
  -2   7  15        4.06        5.18      7.32 o 
  -1   7  15       65.26       72.44      5.51 o 
   0   7  15      221.12      223.66      9.32 o 
   1   7  15      607.08      619.17     19.91 o 
   2   7  15      118.65      109.39      7.39 o 
   3   7  15        4.78        6.34      5.73 o 
   4   7  15       38.40       43.49      9.30 o 
   5   7  15        0.04        4.02     10.81 o 
  -4   8  15        0.42       -3.29      9.69 o 
  -3   8  15       40.76       26.30     11.12 o 
  -2   8  15        1.94       -4.11      6.94 o 
  -1   8  15      745.14      783.49     27.35 o 
   0   8  15       70.71       71.36      7.15 o 
   1   8  15      371.33      368.99     17.07 o 
   2   8  15        2.32       -1.98      7.08 o 
   3   8  15       62.92       52.94     10.55 o 
   4   8  15      105.23      119.80     18.11 o 
  -4   9  15       20.03       -1.49     16.44 o 
  -3   9  15        2.17       22.29     18.11 o 
  -2   9  15      106.65       89.47      9.47 o 
  -1   9  15        0.99        5.35      5.32 o 
   0   9  15       35.27       25.83      6.93 o 
   1   9  15        4.09       12.15      5.68 o 
   2   9  15       44.44       43.81      9.38 o 
   3   9  15        6.23        7.42      8.86 o 
   4   9  15        0.02       22.53      9.51 o 
  -3  10  15        7.51       16.91      9.05 o 
  -2  10  15      198.86      228.56     14.19 o 
  -1  10  15       43.93       33.22     15.81 o 
   0  10  15       47.84       59.82     11.84 o 
   1  10  15       44.31       50.59     11.84 o 
   2  10  15        0.54       11.84     14.33 o 
   3  10  15       64.05       44.33     18.70 o 
  -2  11  15        1.54       -0.43      8.20 o 
  -1  11  15       94.60      106.94      9.94 o 
   0  11  15       44.07       39.12      9.04 o 
   1  11  15        1.92        2.49      8.28 o 
   2  11  15        2.72       11.64     13.44 o 
  -6   0  16        1.47       32.04     22.29 o 
  -5   0  16      137.06      140.70     44.58 o 
  -4   0  16      695.82      643.59     36.22 o 
  -3   0  16       72.29       74.83      5.67 o 
  -2   0  16      201.09      188.71      6.69 o 
  -1   0  16     4085.10     3915.61     62.50 o 
   0   0  16        3.66       21.05      5.57 o 
   1   0  16      690.98      655.31     21.40 o 
   2   0  16      187.87      198.37      7.70 o 
   3   0  16        6.24        4.33      9.75 o 
   4   0  16      250.24      287.03     13.37 o 
   5   0  16      412.62      458.86     30.65 o 
   6   0  16        1.04       10.19     10.31 o 
  -6   1  16       16.76       31.76     15.37 o 
  -5   1  16       88.14      110.51     24.73 o 
  -4   1  16      326.13      320.50     20.38 o 
  -3   1  16     1035.76     1052.97     19.33 o 
  -2   1  16       89.22       84.86      2.44 o 
  -1   1  16       97.36       95.05      3.26 o 
   0   1  16      556.91      553.96      8.38 o 
   1   1  16     1941.41     1829.41     22.83 o 
   2   1  16     1026.31     1037.26     17.13 o 
   3   1  16      342.99      327.37      8.44 o 
   4   1  16       36.25       44.71      5.62 o 
   5   1  16       28.84       30.18      8.17 o 
   6   1  16       45.36       23.15     13.99 o 
  -6   2  16       15.85        8.89     16.87 o 
  -5   2  16       53.90       40.59     14.82 o 
  -4   2  16      150.66      141.56     64.08 o 
  -3   2  16       89.45       65.99      9.75 o 
  -2   2  16      727.08      723.48     25.20 o 
  -1   2  16      253.39      239.92      8.65 o 
   0   2  16       34.75       39.75      2.65 o 
   1   2  16      401.74      398.47      9.45 o 
   2   2  16     3041.40     3108.43     49.06 o 
   3   2  16        1.22        2.88      2.84 o 
   4   2  16      139.28      129.90      8.65 o 
   5   2  16       16.88       32.62     17.41 o 
   6   2  16       45.52       46.96     11.14 o 
  -6   3  16       14.20       10.00     14.83 o 
  -5   3  16        0.41        1.36     17.08 o 
  -4   3  16      821.29      751.39     27.33 o 
  -3   3  16       23.32       25.29      3.48 o 
  -2   3  16      308.86      310.78     14.71 o 
  -1   3  16      388.30      380.66      7.86 o 
   0   3  16     2803.65     2922.26     40.16 o 
   1   3  16     1969.42     1962.48     25.86 o 
   2   3  16      669.82      647.05     12.58 o 
   3   3  16       31.00       35.82      4.32 o 
   4   3  16       21.42       17.35      5.83 o 
   5   3  16        0.18       -9.93      6.62 o 
   6   3  16       22.28       12.34     10.79 o 
  -6   4  16        3.14       24.89     22.28 o 
  -5   4  16       34.05       20.30      7.96 o 
  -4   4  16      680.68      690.81     23.41 o 
  -3   4  16     1935.56     1913.27     38.39 o 
  -2   4  16      221.61      228.33      8.04 o 
  -1   4  16      445.26      507.65     14.31 o 
   0   4  16      174.77      172.86      5.32 o 
   1   4  16       70.93       63.72      3.94 o 
   2   4  16     2694.34     2729.35     51.90 o 
   3   4  16       97.13      102.01      4.80 o 
   4   4  16        5.19        8.57      4.99 o 
   5   4  16       73.81       73.14     10.49 o 
  -5   5  16        1.42       -0.39     10.89 o 
  -4   5  16      804.86      809.87     23.12 o 
  -3   5  16        9.73       12.67      4.89 o 
  -2   5  16        0.93        0.65      4.44 o 
  -1   5  16      244.42      252.94     18.20 o 
   0   5  16       81.68       73.35      4.02 o 
   1   5  16      224.17      240.49      6.59 o 
   2   5  16      107.13      106.68      5.25 o 
   3   5  16        1.14       -7.04      4.69 o 
   4   5  16      106.48      115.39      8.11 o 
   5   5  16       92.81       91.92     11.50 o 
  -5   6  16       24.01       29.00     19.31 o 
  -4   6  16       79.48       78.37     11.00 o 
  -3   6  16      100.57       83.29      7.68 o 
  -2   6  16      122.00      117.38      8.55 o 
  -1   6  16       27.09       30.18      3.45 o 
   0   6  16       24.02       28.01      6.97 o 
   1   6  16      121.04      115.79      6.23 o 
   2   6  16       56.89       55.27      8.64 o 
   3   6  16      158.93      152.45      8.91 o 
   4   6  16        2.09       11.48      6.55 o 
   5   6  16        5.48        0.00     10.84 o 
  -5   7  16       40.59       21.08     20.64 o 
  -4   7  16        6.35        6.89     22.29 o 
  -3   7  16      248.98      245.77     12.27 o 
  -2   7  16      926.22     1045.17     41.22 o 
  -1   7  16        6.24        4.06      4.05 o 
   0   7  16        4.20        1.23      4.11 o 
   1   7  16      108.17      106.54      6.03 o 
   2   7  16      146.03      142.97      8.29 o 
   3   7  16       22.86       23.98      8.42 o 
   4   7  16       34.57       35.32      8.49 o 
  -4   8  16        1.25       -8.23     10.31 o 
  -3   8  16        3.98       -3.56      8.15 o 
  -2   8  16       27.70       27.56      5.81 o 
  -1   8  16      554.12      610.61     13.83 o 
   0   8  16      111.76      103.71      8.29 o 
   1   8  16       68.23       44.36      6.57 o 
   2   8  16       65.66       60.15     21.40 o 
   3   8  16        4.45        0.14      7.37 o 
   4   8  16       25.74        6.24      9.38 o 
  -4   9  16       31.20       62.03     16.19 o 
  -3   9  16       40.05       51.67     12.71 o 
  -2   9  16        1.41        5.40      7.13 o 
  -1   9  16       28.34       37.03      7.03 o 
   0   9  16      472.45      457.40     12.94 o 
   1   9  16       40.23       46.61      6.84 o 
   2   9  16        5.85        4.56      6.86 o 
   3   9  16       43.35       27.86     12.55 o 
  -3  10  16       24.51       13.23     41.79 o 
  -2  10  16       14.68       19.40      8.16 o 
  -1  10  16       85.80       98.80      8.80 o 
   0  10  16       50.12       49.32      8.40 o 
   1  10  16        5.83       14.15      8.65 o 
   2  10  16        3.89       -4.69      8.97 o 
   3  10  16       97.72      106.34     13.40 o 
  -2  11  16       60.47       54.87     14.39 o 
  -1  11  16        8.47        1.21      8.17 o 
   0  11  16      108.13       80.79      9.91 o 
   1  11  16       88.40       81.56     14.63 o 
  -6   1  17       19.77       48.76     23.68 o 
  -5   1  17        2.02       -0.74     20.18 o 
  -4   1  17      711.91      691.97     21.27 o 
  -3   1  17      235.41      225.26      6.60 o 
  -2   1  17      523.37      529.39      8.39 o 
  -1   1  17      226.68      220.48      5.05 o 
   0   1  17      107.49      114.10      3.94 o 
   1   1  17        3.64        2.17      2.81 o 
   2   1  17     1177.00     1229.91     20.79 o 
   3   1  17       36.19       40.81      5.03 o 
   4   1  17      134.67      135.14      8.77 o 
   5   1  17       25.53       14.91      9.75 o 
   6   1  17       15.73       15.68     11.91 o 
  -6   2  17        8.75       15.62     45.05 o 
  -5   2  17        1.39        6.92      6.25 o 
  -4   2  17      300.14      319.32     26.34 o 
  -3   2  17      171.37      173.25      8.36 o 
  -2   2  17      412.39      370.43     25.94 o 
  -1   2  17       19.52       22.01      5.32 o 
   0   2  17      218.97      205.77      6.84 o 
   1   2  17      208.75      175.36      4.33 o 
   2   2  17      262.95      268.69      6.27 o 
   3   2  17      244.71      244.12      7.75 o 
   4   2  17      124.23      127.17      7.61 o 
   5   2  17        0.09        2.27      9.32 o 
   6   2  17        0.02      -16.54     11.03 o 
  -6   3  17        3.68      -13.18     16.59 o 
  -5   3  17      130.19      135.07     14.46 o 
  -4   3  17      555.99      555.83     25.08 o 
  -3   3  17      755.38      718.43     16.85 o 
  -2   3  17        0.34        3.81      2.77 o 
  -1   3  17     1862.06     1941.85     32.08 o 
   0   3  17       84.35       89.54      4.15 o 
   1   3  17      732.56      735.03     17.90 o 
   2   3  17       61.33       61.56      4.56 o 
   3   3  17      105.40       92.49      5.54 o 
   4   3  17        0.07       -5.96      4.49 o 
   5   3  17       19.57       10.22     11.34 o 
  -6   4  17       27.33       16.96     15.98 o 
  -5   4  17       46.44       61.90     10.32 o 
  -4   4  17        0.59       -8.98      5.99 o 
  -3   4  17      182.06      179.15      8.24 o 
  -2   4  17      280.83      288.19     10.86 o 
  -1   4  17        2.38        1.24      3.65 o 
   0   4  17      764.71      786.86     13.23 o 
   1   4  17      118.66      135.79      6.22 o 
   2   4  17       34.72       32.76      4.22 o 
   3   4  17      262.01      258.86     13.47 o 
   4   4  17       57.93       64.30      9.05 o 
   5   4  17        3.56       12.65      9.30 o 
  -5   5  17       50.03       53.95     14.36 o 
  -4   5  17      559.55      534.00     18.03 o 
  -3   5  17      139.33      134.02     10.25 o 
  -2   5  17        2.52        4.55      3.82 o 
  -1   5  17      228.78      218.12     10.32 o 
   0   5  17       17.96       27.28      4.46 o 
   1   5  17        5.27        7.68      4.83 o 
   2   5  17      863.21      867.56     16.03 o 
   3   5  17        2.45       -1.85      5.96 o 
   4   5  17      113.35       93.88      8.65 o 
   5   5  17       15.23       17.80      8.70 o 
  -5   6  17       25.51       10.42     22.81 o 
  -4   6  17        4.84       14.73      9.49 o 
  -3   6  17      251.33      260.93     21.44 o 
  -2   6  17        0.82        0.41      4.62 o 
  -1   6  17       25.93       26.32      3.47 o 
   0   6  17       76.30       82.99     13.98 o 
   1   6  17      156.29      151.80      5.63 o 
   2   6  17       29.39       27.40      4.45 o 
   3   6  17      227.77      235.11     12.64 o 
   4   6  17       92.22       98.76      9.80 o 
   5   6  17       12.08       20.86      9.74 o 
  -5   7  17       29.18       11.85     23.48 o 
  -4   7  17       16.18       23.48     13.23 o 
  -3   7  17        0.08        1.23     19.50 o 
  -2   7  17      791.41      783.30     25.38 o 
  -1   7  17      152.11      152.03      9.24 o 
   0   7  17      515.43      534.80     30.65 o 
   1   7  17      199.08      192.44      6.31 o 
   2   7  17      219.32      229.49     13.38 o 
   3   7  17       14.19        4.01      7.66 o 
   4   7  17       33.15       29.04      8.55 o 
  -4   8  17        2.00        5.78     14.40 o 
  -3   8  17      165.42      171.87     15.05 o 
  -2   8  17       12.09       22.67      4.39 o 
  -1   8  17        0.15        1.30      3.72 o 
   0   8  17      190.18      174.03     10.20 o 
   1   8  17      651.87      645.13     18.76 o 
   2   8  17        1.39       15.62      9.65 o 
   3   8  17       26.71        4.88     13.62 o 
   4   8  17       13.05       26.09     10.74 o 
  -4   9  17       37.24       26.52     44.58 o 
  -3   9  17       71.31       63.18     11.74 o 
  -2   9  17        1.71        0.35      7.15 o 
  -1   9  17        4.03        6.25      6.63 o 
   0   9  17       70.09       57.09      9.52 o 
   1   9  17        7.48       -0.38      6.03 o 
   2   9  17       22.93        9.89      7.63 o 
   3   9  17        0.02       -8.01     10.25 o 
  -3  10  17       20.24        3.28     23.10 o 
  -2  10  17      198.15      206.82     13.54 o 
  -1  10  17      125.43      138.62     10.86 o 
   0  10  17      210.95      230.28     15.37 o 
   1  10  17        3.77       30.99     12.16 o 
   2  10  17      150.49      173.45     17.70 o 
  -1  11  17       50.50       67.50     12.33 o 
   0  11  17       25.60       20.97      7.21 o 
   1  11  17        4.08       11.08     13.48 o 
  -6   0  18      394.73      409.56     37.61 o 
  -4   0  18        0.64        2.79      9.75 o 
  -3   0  18      448.74      535.97     29.25 o 
  -2   0  18      424.65      388.66      9.27 o 
  -1   0  18     1261.97     1203.93     25.43 o 
   0   0  18     1853.81     2018.54     89.16 o 
   1   0  18      139.05      138.18      5.35 o 
   2   0  18      335.99      354.64     12.81 o 
   3   0  18      138.56      140.66      7.17 o 
   4   0  18       72.09       52.63      6.69 o 
   5   0  18      219.47      240.73     17.40 o 
   6   0  18       40.11       42.86     12.69 o 
  -6   1  18      253.08      260.31     29.25 o 
  -5   1  18       35.72        7.45     17.56 o 
  -4   1  18      412.84      383.15     31.51 o 
  -3   1  18        2.90        4.82      1.81 o 
  -2   1  18      954.98     1006.15     18.97 o 
  -1   1  18       32.65       35.78      2.71 o 
   0   1  18        3.72        4.88      1.97 o 
   1   1  18       18.80       19.54      3.43 o 
   2   1  18      120.45      119.58      5.31 o 
   3   1  18       39.60       39.67      3.36 o 
   4   1  18       18.80       16.70      5.34 o 
   5   1  18       57.81       59.97     18.11 o 
   6   1  18       85.15       69.86     17.03 o 
  -6   2  18        0.11       36.17     53.63 o 
  -5   2  18        2.03        0.30      9.78 o 
  -4   2  18        0.32       -8.95      8.65 o 
  -3   2  18       17.82       20.64      5.83 o 
  -2   2  18      431.27      396.57      8.71 o 
  -1   2  18      946.19      939.97     15.65 o 
   0   2  18        0.02        1.92      1.78 o 
   1   2  18      500.39      495.97      8.34 o 
   2   2  18      103.89       86.34      3.85 o 
   3   2  18       46.32       44.93      7.74 o 
   4   2  18        7.20       10.31      4.94 o 
   5   2  18      141.81      180.39     13.03 o 
   6   2  18       27.79        0.65     18.81 o 
  -6   3  18       12.38        7.80     14.75 o 
  -5   3  18       19.97       20.09     14.31 o 
  -4   3  18      206.79      189.00     12.63 o 
  -3   3  18      119.09      117.79      9.02 o 
  -2   3  18      131.63      149.89      5.28 o 
  -1   3  18      342.50      319.91     13.58 o 
   0   3  18      358.40      372.35      8.88 o 
   1   3  18      200.17      213.19      5.67 o 
   2   3  18        3.94        4.94      3.84 o 
   3   3  18        9.69       52.35      6.03 o 
   4   3  18      225.57      235.57     11.26 o 
   5   3  18        4.77       11.72     11.70 o 
  -6   4  18      110.51      113.44     36.92 o 
  -5   4  18      177.65      168.91     12.09 o 
  -4   4  18      453.09      488.32     17.11 o 
  -3   4  18      317.81      325.55     15.48 o 
  -2   4  18      210.63      213.89      5.27 o 
  -1   4  18       11.74       13.75      5.62 o 
   0   4  18       76.16       71.95      4.69 o 
   1   4  18      762.26      752.11     20.65 o 
   2   4  18       17.02       17.78      4.35 o 
   3   4  18      143.69      143.49     16.09 o 
   4   4  18        7.96        5.67      5.19 o 
   5   4  18      272.99      292.08     26.38 o 
  -5   5  18       16.24       16.32     12.24 o 
  -4   5  18      198.55      189.59     11.28 o 
  -3   5  18       48.09       43.67      7.11 o 
  -2   5  18      513.01      532.01     21.96 o 
  -1   5  18       52.50       48.57      6.19 o 
   0   5  18      404.10      391.76     32.25 o 
   1   5  18        0.01       -2.89      3.79 o 
   2   5  18      113.26      119.73      7.84 o 
   3   5  18       57.72       47.58      5.65 o 
   4   5  18      102.94      100.32      9.43 o 
   5   5  18        7.58        1.59     14.73 o 
  -5   6  18        0.20      -10.04     22.72 o 
  -4   6  18        4.29        2.04      8.49 o 
  -3   6  18       46.12       36.99      8.80 o 
  -2   6  18      180.94      193.88      9.52 o 
  -1   6  18      195.72      205.88      7.16 o 
   0   6  18      143.92      141.73      7.46 o 
   1   6  18       52.85       50.37      4.62 o 
   2   6  18       12.29        7.46      4.83 o 
   3   6  18        7.20       12.07      6.93 o 
   4   6  18       21.83       17.67      6.88 o 
   5   6  18       26.66       32.50      9.65 o 
  -5   7  18       92.50       51.27     16.13 o 
  -4   7  18       15.21        2.20     16.85 o 
  -3   7  18      180.00      180.14     12.65 o 
  -2   7  18      281.49      262.84      9.13 o 
  -1   7  18      220.63      234.41     10.08 o 
   0   7  18        4.81        2.79      4.60 o 
   1   7  18       69.30       72.75      9.85 o 
   2   7  18       67.44       56.79      5.99 o 
   3   7  18       15.95       14.30     11.84 o 
   4   7  18       12.80       11.50      7.96 o 
  -4   8  18        0.77       -2.67      9.50 o 
  -3   8  18       39.29       41.08      9.85 o 
  -2   8  18        1.57       16.25      5.47 o 
  -1   8  18       56.83       58.18      5.28 o 
   0   8  18        0.82       -5.84      7.49 o 
   1   8  18       85.50       78.04      7.32 o 
   2   8  18        9.18       34.16     20.20 o 
   3   8  18        5.16      -13.32     12.28 o 
   4   8  18       39.45       31.66     12.24 o 
  -4   9  18       74.30       30.65     58.51 o 
  -3   9  18        7.05      -11.06      9.16 o 
  -2   9  18       14.10        7.94     11.92 o 
  -1   9  18       68.64       47.16     11.20 o 
   0   9  18       62.12       45.89      7.46 o 
   1   9  18      117.70      104.75     18.78 o 
   2   9  18       24.35       15.14     10.21 o 
   3   9  18        3.22        8.64      9.27 o 
  -3  10  18        0.51      -16.13     10.75 o 
  -2  10  18        7.65        9.21      8.60 o 
  -1  10  18       42.41       32.98      7.74 o 
   0  10  18        0.04        0.25      6.80 o 
   1  10  18        0.78       -2.66      7.39 o 
   2  10  18        4.55      -18.58     12.39 o 
  -1  11  18       83.43       72.96     11.42 o 
   0  11  18      153.51      182.84     12.01 o 
   1  11  18        3.07        5.22     10.69 o 
  -6   1  19       43.96       21.97     20.37 o 
  -5   1  19       35.00        5.98     19.28 o 
  -4   1  19      480.36      476.02     13.43 o 
  -3   1  19       21.01       15.92      3.19 o 
  -2   1  19       31.69       31.71      3.36 o 
  -1   1  19     1352.66     1420.22     33.18 o 
   0   1  19       74.99       76.12      4.84 o 
   1   1  19      459.21      475.53      8.83 o 
   2   1  19       66.58       67.47      4.15 o 
   3   1  19      290.00      280.08      7.35 o 
   4   1  19        0.24       -6.27      5.42 o 
   5   1  19        0.21       -9.62     11.84 o 
  -6   2  19       12.81       15.17     19.44 o 
  -5   2  19        5.14       23.47     17.12 o 
  -4   2  19      100.15       95.97     19.08 o 
  -3   2  19        4.75        0.00      2.41 o 
  -2   2  19      535.50      536.02     13.67 o 
  -1   2  19      202.04      207.06      5.44 o 
   0   2  19       48.83       49.30      3.82 o 
   1   2  19     3182.92     3169.85     39.93 o 
   2   2  19       92.18       88.58      3.74 o 
   3   2  19       99.30      103.55      6.43 o 
   4   2  19       46.57       41.86      6.02 o 
   5   2  19      183.85      206.07     14.53 o 
  -6   3  19       35.15      121.76     45.28 o 
  -5   3  19       17.94       24.44      8.53 o 
  -4   3  19      128.60      138.48      9.16 o 
  -3   3  19      167.13      136.64      5.98 o 
  -2   3  19      124.68      116.03      5.35 o 
  -1   3  19      641.54      701.00     17.66 o 
   0   3  19      779.24      856.85     15.71 o 
   1   3  19       48.14       53.30      3.81 o 
   2   3  19       12.80        9.86      2.61 o 
   3   3  19      560.15      567.09     13.28 o 
   4   3  19       67.70       74.00      6.91 o 
   5   3  19      147.92      153.34     13.91 o 
  -6   4  19        0.53      -87.76     58.51 o 
  -5   4  19        8.38       24.84      8.24 o 
  -4   4  19       64.84       63.35      9.85 o 
  -3   4  19      318.09      308.24     10.39 o 
  -2   4  19      111.72      113.38      3.65 o 
  -1   4  19      172.16      181.15     10.17 o 
   0   4  19        1.32        0.70      3.02 o 
   1   4  19        2.97       15.08      9.85 o 
   2   4  19      336.22      311.76     11.66 o 
   3   4  19        2.17        3.52      4.60 o 
   4   4  19      160.45      152.75     10.72 o 
   5   4  19       35.32       37.42      9.30 o 
  -5   5  19       77.88       71.33     16.48 o 
  -4   5  19       37.06       22.00      7.19 o 
  -3   5  19        4.38        5.55      3.74 o 
  -2   5  19      250.17      259.13     14.27 o 
  -1   5  19      122.44      129.48      5.89 o 
   0   5  19      960.93      979.38     33.48 o 
   1   5  19      676.95      647.53     22.12 o 
   2   5  19       25.93       23.84      5.78 o 
   3   5  19       47.62       48.98      6.43 o 
   4   5  19       69.13       72.41      9.20 o 
   5   5  19       22.23       38.54     13.27 o 
  -5   6  19       50.15       63.00     14.54 o 
  -4   6  19      119.34      122.03     10.55 o 
  -3   6  19      723.64      684.69     36.59 o 
  -2   6  19      374.15      364.74     15.82 o 
  -1   6  19       32.66       30.99      5.00 o 
   0   6  19      119.82      115.72      5.92 o 
   1   6  19        3.26        4.04      2.64 o 
   2   6  19       19.34        8.95      4.64 o 
   3   6  19      169.81      178.82     17.41 o 
   4   6  19       61.99       66.16      8.07 o 
   5   6  19        6.90        8.17     14.28 o 
  -5   7  19       23.14       20.96     27.94 o 
  -4   7  19      114.18      103.70     12.17 o 
  -3   7  19        2.76       12.66      6.44 o 
  -2   7  19        9.71       14.42      4.28 o 
  -1   7  19      294.28      340.89     13.23 o 
   0   7  19       72.42       78.60      8.68 o 
   1   7  19       42.76       37.28      4.64 o 
   2   7  19       24.59       19.53      6.72 o 
   3   7  19        9.18        4.62      9.01 o 
   4   7  19        0.45       -1.31      6.99 o 
  -4   8  19        0.26        8.69     10.91 o 
  -3   8  19       73.24       95.51     21.81 o 
  -2   8  19       57.87       54.76      6.23 o 
  -1   8  19      115.88      115.44      6.47 o 
   0   8  19       59.47       51.24      7.08 o 
   1   8  19      266.67      242.22     17.73 o 
   2   8  19       40.29       33.12     13.27 o 
   3   8  19        4.58        3.91      6.49 o 
   4   8  19      133.17      131.90     18.72 o 
  -3   9  19        0.28       -7.18      9.32 o 
  -2   9  19      113.68      127.61     11.95 o 
  -1   9  19       65.52       70.04      6.02 o 
   0   9  19        6.93       18.28      7.16 o 
   1   9  19       12.54       -3.10      9.78 o 
   2   9  19       29.01       30.20     12.27 o 
   3   9  19        9.85      -14.43      9.84 o 
  -2  10  19        2.78        9.71      8.07 o 
  -1  10  19       18.08       17.14     10.73 o 
   0  10  19        5.37        0.11      7.91 o 
   1  10  19        9.95       -9.75     13.37 o 
   2  10  19       32.19       12.54     10.64 o 
  -1  11  19       58.92       72.65     20.31 o 
   0  11  19       90.33      100.43     10.60 o 
  -6   0  20       31.43       39.01     55.72 o 
  -5   0  20        0.93       34.83     43.18 o 
  -4   0  20       67.52       80.80     13.93 o 
  -3   0  20      385.31      403.12     12.18 o 
  -2   0  20      141.85      154.34     11.84 o 
  -1   0  20      962.66      916.26     24.12 o 
   0   0  20      120.35      123.60      6.09 o 
   1   0  20      516.10      560.58     16.02 o 
   2   0  20      235.47      200.45     10.55 o 
   3   0  20      213.56      201.44     16.72 o 
   4   0  20      201.37      204.78     19.50 o 
   5   0  20      160.90      157.42     19.50 o 
  -6   1  20       49.08       99.63     34.83 o 
  -5   1  20      285.80      281.31     29.20 o 
  -4   1  20      125.20      144.62      7.63 o 
  -3   1  20       92.55       83.99      5.35 o 
  -2   1  20       67.42       61.09      4.18 o 
  -1   1  20      432.79      462.73     11.70 o 
   0   1  20      291.79      282.79     11.14 o 
   1   1  20      111.25      105.69      9.05 o 
   2   1  20       55.83       50.73      4.26 o 
   3   1  20        5.41        1.96      3.42 o 
   4   1  20       55.35       50.40      6.93 o 
   5   1  20        3.12       -3.82      7.32 o 
  -6   2  20        9.18      -18.81     18.11 o 
  -5   2  20        6.18       31.73     18.32 o 
  -4   2  20      138.73      132.75     11.18 o 
  -3   2  20        3.08       -0.34      7.14 o 
  -2   2  20        0.25        2.79      1.25 o 
  -1   2  20       67.44       60.35      2.84 o 
   0   2  20       84.23       93.19      3.50 o 
   1   2  20       11.41       10.75      2.36 o 
   2   2  20      487.89      451.05     13.59 o 
   3   2  20       58.57       41.55      4.94 o 
   4   2  20        0.10       -0.64      9.02 o 
   5   2  20       79.68       68.45     10.36 o 
  -6   3  20        8.40       70.01     71.74 o 
  -5   3  20        2.16        7.62      7.59 o 
  -4   3  20       48.53       56.86      7.37 o 
  -3   3  20       11.35        6.97      4.60 o 
  -2   3  20      662.20      674.16     14.05 o 
  -1   3  20      682.07      687.55     12.70 o 
   0   3  20      121.59      118.28      4.61 o 
   1   3  20      323.86      306.78      7.73 o 
   2   3  20       61.35       56.66      3.22 o 
   3   3  20      479.43      484.34     11.66 o 
   4   3  20       90.62       83.58      9.45 o 
   5   3  20        5.07        4.30     12.78 o 
  -5   4  20        2.15       16.57     32.74 o 
  -4   4  20       26.45       21.74      6.06 o 
  -3   4  20       13.67       23.44      7.44 o 
  -2   4  20      504.83      491.08     14.68 o 
  -1   4  20      517.34      518.36     10.10 o 
   0   4  20      206.36      215.44      7.34 o 
   1   4  20        0.00        3.96      3.23 o 
   2   4  20      934.68      884.99     19.35 o 
   3   4  20      508.66      456.83     14.25 o 
   4   4  20      301.51      346.41     13.86 o 
   5   4  20       14.75       12.88      7.32 o 
  -5   5  20        7.99        1.86     17.40 o 
  -4   5  20      114.65       90.95      9.09 o 
  -3   5  20      250.77      248.46     11.10 o 
  -2   5  20       14.46       19.41      3.12 o 
  -1   5  20       23.45       18.41      5.18 o 
   0   5  20       44.61       49.43      5.63 o 
   1   5  20       56.80       56.94     12.12 o 
   2   5  20      680.82      681.90     16.08 o 
   3   5  20       27.52       32.58      5.31 o 
   4   5  20        6.19       -1.39      6.03 o 
   5   5  20       24.29       22.33      8.96 o 
  -5   6  20        5.44       53.83     31.18 o 
  -4   6  20      124.99      101.42     10.77 o 
  -3   6  20      627.77      671.63     20.91 o 
  -2   6  20      381.84      398.28     15.85 o 
  -1   6  20       74.64       65.36      7.53 o 
   0   6  20      138.25      135.63      7.46 o 
   1   6  20        1.18        3.86      4.42 o 
   2   6  20      325.70      330.65     11.58 o 
   3   6  20       11.67        8.71      7.17 o 
   4   6  20       49.15       47.15      8.23 o 
  -4   7  20       46.30       41.36      9.85 o 
  -3   7  20      124.97      138.22     11.66 o 
  -2   7  20       45.57       31.72      7.44 o 
  -1   7  20      160.63      159.72     10.95 o 
   0   7  20      226.01      216.61      9.94 o 
   1   7  20     1241.85     1244.11     28.04 o 
   2   7  20      141.51      150.15     16.75 o 
   3   7  20        0.15        8.90     11.30 o 
   4   7  20        5.68        7.23     21.59 o 
  -4   8  20       13.76       28.01     43.88 o 
  -3   8  20       19.00        9.35      8.91 o 
  -2   8  20      396.74      410.62     13.16 o 
  -1   8  20        9.07        8.16      8.85 o 
   0   8  20      233.79      241.70     11.99 o 
   1   8  20       91.67      106.19     38.31 o 
   2   8  20       67.46       77.79     11.28 o 
   3   8  20      118.71      124.74     15.25 o 
  -3   9  20        2.19        0.00      9.39 o 
  -2   9  20      124.68      142.16     11.80 o 
  -1   9  20      195.36      224.48     12.27 o 
   0   9  20        7.87       18.08      8.84 o 
   1   9  20        0.67        4.17     11.50 o 
   2   9  20       26.95       27.27      7.22 o 
   3   9  20        7.18       -1.65     11.51 o 
  -2  10  20      123.37      101.69     16.72 o 
  -1  10  20        1.46       -2.13      8.36 o 
   0  10  20       61.20       53.35      9.01 o 
   1  10  20       47.62       29.28      8.77 o 
   2  10  20        0.36       -2.90      8.94 o 
   0  11  20        0.50        7.30      9.15 o 
  -6   1  21       36.14       37.80     20.83 o 
  -5   1  21       14.69      -31.23     61.29 o 
  -4   1  21      226.11      210.64     18.98 o 
  -3   1  21     1361.09     1352.44     25.80 o 
  -2   1  21     1730.22     1741.11     30.21 o 
  -1   1  21       25.43       19.53      5.03 o 
   0   1  21       56.35       58.87      4.98 o 
   1   1  21        1.79        7.55      2.44 o 
   2   1  21       35.62       30.63      3.50 o 
   3   1  21      196.73      200.20     17.18 o 
   4   1  21        7.69        4.66      5.05 o 
   5   1  21       45.95       41.24     10.39 o 
  -6   2  21        0.03       34.18     21.88 o 
  -5   2  21       83.57       80.86     20.27 o 
  -4   2  21       52.98       47.69     14.37 o 
  -3   2  21        3.72       -1.58      3.23 o 
  -2   2  21      239.02      217.41     22.35 o 
  -1   2  21     2069.80     2138.26     31.16 o 
   0   2  21       70.28       70.21      4.18 o 
   1   2  21     1155.79     1177.29     18.77 o 
   2   2  21       18.94       16.25      2.98 o 
   3   2  21        0.82        1.09      3.97 o 
   4   2  21        4.23       -0.45      6.04 o 
   5   2  21       33.72       29.48     10.21 o 
  -6   3  21       12.25      -85.70    112.14 o 
  -5   3  21       61.82       54.49     14.49 o 
  -4   3  21      172.45      171.70     41.79 o 
  -3   3  21      983.92     1018.53     21.95 o 
  -2   3  21     1396.96     1382.78     27.70 o 
  -1   3  21        7.97        1.67      3.78 o 
   0   3  21       25.82       28.41      3.45 o 
   1   3  21      110.98       96.97      6.84 o 
   2   3  21     1045.65     1022.70     17.33 o 
   3   3  21      292.80      436.89     12.13 o 
   4   3  21       42.80       49.09      7.07 o 
   5   3  21        1.17        7.64      7.77 o 
  -5   4  21      133.60      167.92     59.90 o 
  -4   4  21       67.02       86.10      9.45 o 
  -3   4  21       68.42       69.58      7.82 o 
  -2   4  21       84.44       66.06     11.06 o 
  -1   4  21      763.54      776.23     19.77 o 
   0   4  21        1.61        2.97      3.98 o 
   1   4  21        3.88       -2.96      4.31 o 
   2   4  21       49.11       46.63      7.72 o 
   3   4  21      895.58      845.24     31.93 o 
   4   4  21        0.82        3.52      7.21 o 
   5   4  21      117.87      139.20     11.43 o 
  -5   5  21        1.30      -13.14     23.68 o 
  -4   5  21        3.40       11.26      9.32 o 
  -3   5  21      236.34      224.25     11.45 o 
  -2   5  21      146.77      132.21      7.07 o 
  -1   5  21        2.16        1.05      2.26 o 
   0   5  21      289.48      261.68     20.31 o 
   1   5  21       24.41       32.22      4.27 o 
   2   5  21      227.15      203.93     10.55 o 
   3   5  21        0.01       -0.25      4.50 o 
   4   5  21       10.23       10.20      6.36 o 
   5   5  21       29.53       23.68     18.11 o 
  -5   6  21       17.79       37.37     26.04 o 
  -4   6  21       38.57       44.21     12.16 o 
  -3   6  21      268.24      312.71     18.56 o 
  -2   6  21      166.95      183.61     13.27 o 
  -1   6  21       34.29       27.91      4.87 o 
   0   6  21      332.54      365.42     13.43 o 
   1   6  21      369.50      359.26      9.45 o 
   2   6  21       98.60       93.30     10.19 o 
   3   6  21      102.48      105.81     10.14 o 
   4   6  21       21.09       28.31      7.72 o 
  -4   7  21        0.83       -5.47     11.09 o 
  -3   7  21      155.46      150.66     12.98 o 
  -2   7  21      416.80      472.10     13.07 o 
  -1   7  21       98.72       79.72     12.88 o 
   0   7  21      147.16      160.88     10.34 o 
   1   7  21       13.87       13.79      5.40 o 
   2   7  21       44.14       49.07      9.11 o 
   3   7  21       48.83       36.32     21.59 o 
   4   7  21       10.48       10.29     10.39 o 
  -4   8  21       12.73      -32.04     29.25 o 
  -3   8  21       94.13      104.89     12.17 o 
  -2   8  21        2.18        6.22      7.63 o 
  -1   8  21        7.54       -0.28      4.42 o 
   0   8  21       23.83       22.99      6.49 o 
   1   8  21        4.36       -4.92      5.65 o 
   2   8  21      248.92      233.03     13.76 o 
   3   8  21        0.05        1.35      7.59 o 
  -3   9  21        2.13       20.30      9.75 o 
  -2   9  21       76.19       84.56      9.95 o 
  -1   9  21       33.77       38.86      9.25 o 
   0   9  21       14.56       15.63      9.75 o 
   1   9  21       58.35       37.70     10.01 o 
   2   9  21        0.95       14.56     13.87 o 
   3   9  21       18.24       26.52      9.50 o 
  -2  10  21       16.00       20.87      8.60 o 
  -1  10  21        4.45       -9.81     11.34 o 
   0  10  21       19.36       28.95      8.17 o 
   1  10  21       10.02       13.47     16.86 o 
   2  10  21       17.46        6.85     22.30 o 
  -6   0  22      188.12      133.73     64.08 o 
  -5   0  22      150.95       86.37     45.97 o 
  -4   0  22     1821.35     1822.34     52.87 o 
  -3   0  22        0.31       -0.70      6.27 o 
  -2   0  22       44.34       43.47     11.14 o 
  -1   0  22      140.47      159.71     12.54 o 
   1   0  22       38.63       37.03      3.94 o 
   2   0  22        7.36       11.45      4.35 o 
   3   0  22      638.81      631.34     22.94 o 
   4   0  22        9.54       22.29      8.87 o 
   5   0  22       18.10       -1.39     15.32 o 
  -6   1  22       10.94       -9.91     19.50 o 
  -5   1  22       22.56       47.36     47.36 o 
  -4   1  22      362.85      371.70     18.85 o 
  -3   1  22      390.58      372.00     14.28 o 
  -2   1  22      331.29      322.62     11.56 o 
  -1   1  22     1045.05     1064.49     20.21 o 
   0   1  22      494.27      509.38     13.93 o 
   1   1  22      137.41      131.40      4.94 o 
   2   1  22       40.81       32.37      4.92 o 
   3   1  22        0.47        5.09      5.23 o 
   4   1  22       55.09       61.42      7.19 o 
   5   1  22       39.36       31.86     10.39 o 
  -6   2  22       10.39      -23.85     18.24 o 
  -5   2  22       94.86       70.65     23.68 o 
  -4   2  22       26.72       41.98      5.91 o 
  -3   2  22      411.33      382.73     13.43 o 
  -2   2  22      182.83      187.05      5.44 o 
  -1   2  22       18.04       17.69      3.05 o 
   0   2  22      709.10      722.91     13.00 o 
   1   2  22      543.29      500.92     12.01 o 
   2   2  22       56.45       55.72      4.18 o 
   3   2  22        8.90        8.62      4.33 o 
   4   2  22        0.19        6.00      5.54 o 
   5   2  22       17.50        8.89      9.47 o 
  -5   3  22       11.78        0.89     34.83 o 
  -4   3  22       70.88       52.49     18.02 o 
  -3   3  22       91.76       93.23      6.73 o 
  -2   3  22      415.31      394.10      8.06 o 
  -1   3  22      618.05      626.92     13.63 o 
   0   3  22      128.18      126.46      8.46 o 
   1   3  22       33.73       25.79      3.20 o 
   2   3  22       16.56       19.31      3.62 o 
   3   3  22      214.80      202.22     12.80 o 
   4   3  22       13.41       10.06      4.92 o 
   5   3  22       51.13       49.89     10.17 o 
  -5   4  22        0.23       -8.77     22.29 o 
  -4   4  22       14.75        5.32      5.68 o 
  -3   4  22       16.79        7.22      6.06 o 
  -2   4  22       41.89       44.69      4.90 o 
  -1   4  22      229.66      225.51      7.59 o 
   0   4  22      414.98      412.58      8.25 o 
   1   4  22      366.09      310.66     10.44 o 
   2   4  22      131.27      128.90      6.62 o 
   3   4  22       77.81       61.11      6.65 o 
   4   4  22       32.67       23.53     12.11 o 
   5   4  22        9.98       11.99      9.43 o 
  -5   5  22        0.24      -28.11     18.74 o 
  -4   5  22        6.54        6.29      6.69 o 
  -3   5  22       16.28       18.61      6.29 o 
  -2   5  22      196.39      181.94      7.24 o 
  -1   5  22      138.22      148.54      6.03 o 
   0   5  22       51.42       46.93      4.72 o 
   1   5  22       53.17       54.97      4.92 o 
   2   5  22      753.42      768.94     21.59 o 
   3   5  22      145.84      150.93     13.21 o 
   4   5  22       41.39       41.04      9.83 o 
  -5   6  22        1.60        7.35     33.43 o 
  -4   6  22       34.81       37.62     20.36 o 
  -3   6  22       58.86       51.28      7.24 o 
  -2   6  22      330.33      377.87     11.76 o 
  -1   6  22        6.97        6.26      3.41 o 
   0   6  22      250.51      246.38     10.81 o 
   1   6  22        8.28       14.86      3.74 o 
   2   6  22       50.18       48.21      8.24 o 
   3   6  22       23.62       16.50     16.72 o 
   4   6  22       14.39       16.38      9.27 o 
  -4   7  22       13.19       -1.92     11.04 o 
  -3   7  22      365.82      372.12     15.68 o 
  -2   7  22      265.95      260.12     29.64 o 
  -1   7  22      396.11      359.46     11.30 o 
   0   7  22        0.84        0.56      4.64 o 
   1   7  22       43.63       37.36      5.97 o 
   2   7  22       86.16       85.22     10.96 o 
   3   7  22       21.47       37.96     15.39 o 
   4   7  22        0.08       -0.46     11.26 o 
  -4   8  22        6.38       33.90     61.29 o 
  -3   8  22      123.59      128.02     11.03 o 
  -2   8  22       55.41       55.88      7.57 o 
  -1   8  22       42.59       35.79      5.50 o 
   0   8  22      201.78      211.14     11.28 o 
   1   8  22      122.47      112.73     28.56 o 
   2   8  22       89.70       86.30     16.23 o 
   3   8  22        7.12       26.65     10.74 o 
  -3   9  22        1.15      -10.86      9.27 o 
  -2   9  22        0.02        5.73     14.16 o 
  -1   9  22       28.59       32.65      5.81 o 
   0   9  22        5.70       11.67      7.08 o 
   1   9  22       51.59       30.33     14.70 o 
   2   9  22        2.64       -3.88     11.89 o 
  -2  10  22       80.97       69.32     22.25 o 
  -1  10  22      122.43      111.36     11.47 o 
   0  10  22       12.52       12.07     14.01 o 
   1  10  22       13.12        4.23      7.80 o 
  -6   1  23       11.33       19.17     57.81 o 
  -5   1  23      124.30      202.01     47.36 o 
  -4   1  23       73.57       37.33     13.79 o 
  -3   1  23      334.13      312.79     10.74 o 
  -2   1  23      283.63      280.05     12.51 o 
  -1   1  23       16.37       12.94      5.68 o 
   0   1  23       29.26       32.05      3.34 o 
   1   1  23      576.30      600.96     12.36 o 
   2   1  23      537.13      545.68     11.94 o 
   3   1  23        9.42        2.95      4.60 o 
   4   1  23       10.23       12.79     11.43 o 
   5   1  23        3.31        1.24      9.58 o 
  -5   2  23       30.43       39.83     43.18 o 
  -4   2  23        2.43       10.19     10.62 o 
  -3   2  23      140.27      123.48     13.87 o 
  -2   2  23        3.96        2.74     17.74 o 
  -1   2  23       66.56       62.31      2.71 o 
   0   2  23       58.65       50.34      3.36 o 
   1   2  23      105.16       86.84      5.86 o 
   2   2  23       52.22       38.85      4.22 o 
   3   2  23      308.42      308.48     10.97 o 
   4   2  23       10.52       -7.94      6.03 o 
   5   2  23        2.09        1.76      9.21 o 
  -5   3  23       18.51       15.62     33.43 o 
  -4   3  23       34.62       51.74      9.80 o 
  -3   3  23       50.74       53.10      9.90 o 
  -2   3  23      153.86      149.20     13.76 o 
  -1   3  23      349.64      354.83      8.96 o 
   0   3  23      521.42      536.61     12.83 o 
   1   3  23      872.22      821.67     18.44 o 
   2   3  23       55.36       49.74      4.99 o 
   3   3  23        0.27       -0.84      6.04 o 
   4   3  23       17.09       12.56      5.85 o 
   5   3  23       40.42       56.70     10.11 o 
  -5   4  23       11.76       20.25     18.74 o 
  -4   4  23       82.50       70.56     10.57 o 
  -3   4  23      358.01      383.27     28.20 o 
  -2   4  23      139.23      131.76      5.77 o 
  -1   4  23       33.24       26.92     12.58 o 
   0   4  23       45.26       46.42      7.04 o 
   1   4  23        5.55       12.82      7.29 o 
   2   4  23      321.76      292.85     11.80 o 
   3   4  23        1.55        1.92      5.35 o 
   4   4  23        2.67       -2.23      8.85 o 
   5   4  23       17.59       25.73      9.72 o 
  -5   5  23       13.43       -3.92     24.01 o 
  -4   5  23       12.73       11.08     10.69 o 
  -3   5  23       18.41       23.95      9.46 o 
  -2   5  23        1.23       -2.91      5.03 o 
  -1   5  23      245.44      229.54      7.52 o 
   0   5  23        6.64        2.79      3.71 o 
   1   5  23      137.21      119.50      6.74 o 
   2   5  23      574.57      587.55     18.04 o 
   3   5  23       52.67       64.23     16.38 o 
   4   5  23       83.84      100.48     19.15 o 
  -5   6  23        0.79      -19.79     27.53 o 
  -4   6  23       79.26      104.35     13.73 o 
  -3   6  23       13.33       16.65      8.42 o 
  -2   6  23      678.05      728.34     27.35 o 
  -1   6  23      789.85      775.60     17.54 o 
   0   6  23        2.20       -1.82      4.70 o 
   1   6  23       57.37       46.28      5.36 o 
   2   6  23      196.09      201.43     15.88 o 
   3   6  23       42.73       44.47      7.84 o 
   4   6  23        2.43       21.99      9.43 o 
  -4   7  23        5.26        0.20     10.60 o 
  -3   7  23       69.87       56.49      8.06 o 
  -2   7  23       79.41       79.50      5.98 o 
  -1   7  23       34.82       32.99      5.62 o 
   0   7  23       45.96       58.18      6.84 o 
   1   7  23      255.03      245.80     10.88 o 
   2   7  23        2.13       13.66      9.46 o 
   3   7  23        8.24       18.75      9.37 o 
   4   7  23        8.62       28.05     11.05 o 
  -4   8  23        0.13        9.75     27.16 o 
  -3   8  23       12.50        4.28     18.74 o 
  -2   8  23       25.99       25.49      4.67 o 
  -1   8  23       70.34       70.23      6.88 o 
   0   8  23      145.87      146.06     13.51 o 
   1   8  23       61.38       48.22     10.93 o 
   2   8  23        2.01        2.39      8.62 o 
   3   8  23        0.51      -12.95      9.36 o 
  -3   9  23        4.11        1.29     18.74 o 
  -2   9  23        0.04        0.43      7.12 o 
  -1   9  23       26.42       26.75      5.53 o 
   0   9  23       15.36        8.29      9.51 o 
   1   9  23        7.48       13.00      9.97 o 
   2   9  23       33.28       33.43     23.68 o 
  -1  10  23        0.04       12.34      8.36 o 
   0  10  23        3.70       13.93      8.87 o 
   1  10  23       36.58       41.10     12.81 o 
  -5   0  24        4.51      -39.01     44.58 o 
  -4   0  24      515.69      607.98    108.66 o 
  -3   0  24      480.35      503.19     19.63 o 
  -2   0  24      429.24      406.77     20.90 o 
  -1   0  24      125.92      110.05     11.14 o 
   0   0  24       20.72       26.11      3.58 o 
   1   0  24      642.77      691.27     17.50 o 
   2   0  24      735.30      758.59     19.63 o 
   3   0  24      313.64      439.64     17.22 o 
   4   0  24      196.93      176.92     19.50 o 
   5   0  24        8.64        1.39     11.82 o 
  -5   1  24       40.00       45.42     75.92 o 
  -4   1  24       31.68       35.79      9.42 o 
  -3   1  24      376.90      393.60     12.59 o 
  -2   1  24      125.07      110.05     18.39 o 
  -1   1  24        0.72        1.39      4.93 o 
   0   1  24      105.14      100.16      9.05 o 
   1   1  24      205.58      230.24      7.17 o 
   2   1  24       38.81       38.05      4.23 o 
   3   1  24        3.77        2.18      5.16 o 
   4   1  24      270.84      263.84     13.21 o 
   5   1  24       50.21       43.14     11.10 o 
  -5   2  24        6.19       -3.86     24.38 o 
  -4   2  24       87.28       73.50     13.17 o 
  -3   2  24      111.39      109.55     18.30 o 
  -2   2  24        1.00       -1.29      7.24 o 
  -1   2  24      496.68      485.80     20.54 o 
   0   2  24      302.13      294.75      8.39 o 
   1   2  24      183.37      164.24      7.84 o 
   2   2  24      156.90      137.95      6.22 o 
   3   2  24        8.25        7.27      4.80 o 
   4   2  24        0.59       -2.25      9.85 o 
   5   2  24        4.38       11.90     10.03 o 
  -5   3  24       15.10       13.43     29.95 o 
  -4   3  24       73.73       57.41     18.11 o 
  -3   3  24      734.44      811.62     20.24 o 
  -2   3  24      397.92      399.91     16.29 o 
  -1   3  24       22.10       16.14      3.73 o 
   0   3  24      181.22      540.41    184.58 o 
   1   3  24      149.00      135.88     10.25 o 
   2   3  24      766.91      683.88     15.98 o 
   3   3  24        6.14       55.10      6.57 o 
   4   3  24        1.02       11.53      5.40 o 
   5   3  24       84.63       89.49     12.07 o 
  -5   4  24       12.04      -26.47     17.65 o 
  -4   4  24       82.67       87.91     13.12 o 
  -3   4  24       26.32       26.66      8.04 o 
  -2   4  24       34.05       35.47      4.24 o 
  -1   4  24      230.74      224.41     13.76 o 
   0   4  24      292.64      292.96     12.41 o 
   1   4  24      127.93      116.71      6.88 o 
   2   4  24       33.10       29.63      6.64 o 
   3   4  24       39.25       57.82      9.05 o 
   4   4  24      101.45      106.39     10.71 o 
  -5   5  24        5.62        8.58     18.64 o 
  -4   5  24        0.81        2.52     41.79 o 
  -3   5  24      184.11      165.21      9.30 o 
  -2   5  24       27.46       25.44      3.31 o 
  -1   5  24       83.91       73.91      5.10 o 
   0   5  24       10.59       12.79      6.43 o 
   1   5  24      184.02      177.12      8.11 o 
   2   5  24      406.26      404.96     17.80 o 
   3   5  24      105.23      105.01     10.21 o 
   4   5  24        3.05        0.90      8.49 o 
  -4   6  24      120.86       86.55     22.08 o 
  -3   6  24      146.21      134.38      9.51 o 
  -2   6  24      710.00      725.32     15.40 o 
  -1   6  24     1240.01     1305.81     24.44 o 
   0   6  24      133.62      149.44      9.11 o 
   1   6  24       45.05       37.24      5.13 o 
   2   6  24       61.71       52.38      6.40 o 
   3   6  24        5.21       85.39     50.85 o 
   4   6  24       33.10       24.40     10.50 o 
  -4   7  24       17.14       24.89     11.70 o 
  -3   7  24      198.06      207.57     15.34 o 
  -2   7  24       36.93       29.03      4.91 o 
  -1   7  24        0.11       -3.95      4.98 o 
   0   7  24       22.80       29.96      8.37 o 
   1   7  24      130.79      134.51     11.20 o 
   2   7  24      167.38      171.87     21.79 o 
   3   7  24      159.67      187.76     16.78 o 
  -3   8  24       14.06       40.53     19.17 o 
  -2   8  24       80.31       71.72     16.26 o 
  -1   8  24        6.25       14.03      5.00 o 
   0   8  24       34.03       20.11      6.80 o 
   1   8  24       22.60       15.03     25.77 o 
   2   8  24        7.37       11.97      9.41 o 
   3   8  24       32.32       42.38     10.19 o 
  -3   9  24       20.55       -1.39     50.15 o 
  -2   9  24        0.39       18.64      9.74 o 
  -1   9  24      150.54      177.77     17.93 o 
   0   9  24       75.39       85.44      8.91 o 
   1   9  24       15.09       17.81      8.64 o 
   2   9  24        4.76      -13.16     10.36 o 
  -1  10  24       39.56       24.36     10.99 o 
   0  10  24        1.80       -6.97      8.70 o 
   1  10  24        1.95       14.15     10.11 o 
  -5   1  25       47.76       53.79     36.46 o 
  -4   1  25      198.62      181.48     15.52 o 
  -3   1  25       34.68       26.97      7.84 o 
  -2   1  25       80.01       66.47     16.69 o 
  -1   1  25       90.75      102.35      6.13 o 
   0   1  25      128.57      140.70      8.36 o 
   1   1  25       16.00       15.32      3.69 o 
   2   1  25       36.43       47.10      4.62 o 
   3   1  25       49.60       43.47      7.29 o 
   4   1  25        2.40      -10.41      6.94 o 
   5   1  25       17.65       11.14     11.82 o 
  -5   2  25        0.07      -72.44     54.33 o 
  -4   2  25      155.21      130.23     12.94 o 
  -3   2  25       71.45       64.86     12.87 o 
  -2   2  25       44.28       38.58      7.65 o 
  -1   2  25      389.21      403.69     15.03 o 
   0   2  25      144.52      130.32      6.06 o 
   1   2  25      124.25      107.72      6.13 o 
   2   2  25      242.21      221.96      8.06 o 
   3   2  25        4.94       -8.80      5.86 o 
   4   2  25       19.29        4.11      6.12 o 
   5   2  25       26.59        8.87     14.66 o 
  -5   3  25       39.43       36.72     39.89 o 
  -4   3  25       54.30       61.87     32.97 o 
  -3   3  25        3.62       -8.47      6.80 o 
  -2   3  25      637.80      655.06     17.88 o 
  -1   3  25       13.26       12.00      2.72 o 
   0   3  25       14.11       14.00      3.29 o 
   1   3  25      201.62      196.01     10.41 o 
   2   3  25       53.29       58.84      6.16 o 
   3   3  25        1.03        1.97      4.62 o 
   4   3  25        1.94       -0.06      7.07 o 
   5   3  25       24.94       31.55     10.92 o 
  -5   4  25        1.40        5.32     21.40 o 
  -4   4  25        7.61       -4.10      9.58 o 
  -3   4  25       32.19       25.97      7.34 o 
  -2   4  25       77.00       61.25      7.44 o 
  -1   4  25      226.82      230.95      8.41 o 
   0   4  25        6.45       -5.40      6.94 o 
   1   4  25      220.65      211.15     10.32 o 
   2   4  25     1118.22     1128.00     29.13 o 
   3   4  25       11.08        1.78      6.15 o 
   4   4  25        4.33        0.72      6.43 o 
  -5   5  25       69.34       76.62     22.02 o 
  -4   5  25       15.95       35.48     11.36 o 
  -3   5  25        1.83       -0.12      7.71 o 
  -2   5  25       57.42       52.33      8.24 o 
  -1   5  25      130.78      128.62      7.00 o 
   0   5  25       10.19       13.09      4.64 o 
   1   5  25      261.99      257.01     12.69 o 
   2   5  25        0.08      -11.64      7.76 o 
   3   5  25      250.56      274.76     14.82 o 
   4   5  25       19.38       10.39     10.33 o 
  -4   6  25       63.29       52.29     11.86 o 
  -3   6  25       22.80      -27.96     18.64 o 
  -2   6  25      138.08      128.52     11.77 o 
  -1   6  25      484.96      494.84     12.56 o 
   0   6  25       13.75       10.08      6.97 o 
   1   6  25      305.39      312.83     12.01 o 
   2   6  25      653.30      653.94     27.57 o 
   3   6  25       60.23       56.65     10.39 o 
   4   6  25       14.78       13.24     16.91 o 
  -4   7  25        0.29       13.35     35.65 o 
  -3   7  25      507.25      573.89     25.47 o 
  -2   7  25      146.04      170.86     10.34 o 
  -1   7  25        0.20        1.76      6.23 o 
   0   7  25       87.45       82.72      7.66 o 
   1   7  25        3.36       -7.94     14.63 o 
   2   7  25       36.01       45.32      9.56 o 
   3   7  25       59.66       69.62     18.04 o 
  -3   8  25        2.20       17.85     18.20 o 
  -2   8  25      327.67      349.65     14.68 o 
  -1   8  25        3.70        1.39      7.55 o 
   0   8  25        6.59       -4.17      7.38 o 
   1   8  25        0.51        0.93      9.97 o 
   2   8  25        0.14        2.28     17.94 o 
   3   8  25        7.92       12.45      9.21 o 
  -2   9  25       45.70       59.01     31.34 o 
  -1   9  25        0.01        3.34      5.33 o 
   0   9  25        3.90        1.58      7.66 o 
   1   9  25      155.54      136.26     13.08 o 
   2   9  25        0.88        5.14     15.48 o 
   0  10  25       49.66       53.45     10.30 o 
  -5   0  26       30.76       59.90     50.15 o 
  -4   0  26       12.70       -1.39     13.93 o 
  -3   0  26      989.69      989.58     32.11 o 
   1   0  26      578.31      565.58     33.43 o 
   2   0  26       38.83       35.64      6.35 o 
   3   0  26       65.58       72.44     10.03 o 
   4   0  26       48.25       43.84     10.31 o 
   5   0  26        2.79        6.45     13.27 o 
  -5   1  26       13.30      -22.73     36.92 o 
  -4   1  26        3.42       -1.01     11.46 o 
  -3   1  26       25.05       34.78      6.23 o 
  -2   1  26      196.39      204.10      9.94 o 
  -1   1  26       45.51       46.78      5.57 o 
   0   1  26     1348.17     1482.21     55.72 o 
   1   1  26       65.89       65.85      5.03 o 
   2   1  26       37.82       27.17      4.23 o 
   3   1  26        1.69        9.69      5.69 o 
   4   1  26       14.49       25.00      9.32 o 
   5   1  26       62.53       52.28     11.26 o 
  -5   2  26       77.89      126.77     61.29 o 
  -4   2  26      238.99      227.21     13.48 o 
  -3   2  26     1020.57      976.51     28.10 o 
  -2   2  26      121.90      117.38      9.75 o 
  -1   2  26       40.68       41.56      8.04 o 
   0   2  26        8.44       11.98      3.74 o 
   1   2  26      119.78      120.71      7.13 o 
   2   2  26      227.24      248.60      9.83 o 
   3   2  26       80.43       99.29      7.12 o 
   4   2  26        4.17       10.06     10.91 o 
   5   2  26        1.58       -8.70     14.69 o 
  -5   3  26        2.86       -4.43     37.84 o 
  -4   3  26      191.02      186.43     43.29 o 
  -3   3  26      109.02       97.26      9.62 o 
  -2   3  26      788.56      778.45     19.75 o 
  -1   3  26      186.14      174.84      5.66 o 
   0   3  26      220.38      210.64      7.12 o 
   1   3  26        9.04       20.70      7.27 o 
   2   3  26      203.24      197.68     13.82 o 
   3   3  26       46.82       31.15      6.15 o 
   4   3  26        0.06        2.74      6.91 o 
  -5   4  26       46.06       31.20     19.63 o 
  -4   4  26       30.24       22.35     11.72 o 
  -3   4  26      170.60      145.72     11.15 o 
  -2   4  26       20.57       10.01      5.64 o 
  -1   4  26       14.97       13.21      3.30 o 
   0   4  26     1104.77     1122.53     24.96 o 
   1   4  26      105.04       91.47      7.01 o 
   2   4  26       56.52       48.07      8.05 o 
   3   4  26       10.27       -4.18     20.90 o 
   4   4  26        5.04        2.09      8.04 o 
  -4   5  26        0.50        0.07     10.95 o 
  -3   5  26        3.71        4.92      7.84 o 
  -2   5  26       53.13       50.55      7.84 o 
  -1   5  26      428.15      443.40     12.09 o 
   0   5  26       20.80       22.05      5.05 o 
   1   5  26      202.74      179.94     13.05 o 
   2   5  26        1.07       -7.34      4.89 o 
   3   5  26       22.46       27.45     11.40 o 
   4   5  26       11.62       20.53      9.11 o 
  -4   6  26       31.63       31.49     11.57 o 
  -3   6  26       98.96      101.85     12.18 o 
  -2   6  26        9.88        4.08      3.72 o 
  -1   6  26       33.62       27.40      4.38 o 
   0   6  26        4.15        2.79      6.91 o 
   1   6  26       59.34       56.36      5.86 o 
   2   6  26      342.24      353.77     18.08 o 
   3   6  26       97.83       69.96     15.39 o 
   4   6  26        0.58      -12.49     11.98 o 
  -4   7  26        1.17       -8.33     21.30 o 
  -3   7  26       93.87       88.54     35.64 o 
  -2   7  26       13.06       18.65     11.62 o 
  -1   7  26       10.79       18.41      4.56 o 
   0   7  26       38.50       28.48      5.78 o 
   1   7  26        9.54       17.09      8.05 o 
   2   7  26        0.91       -0.03      9.11 o 
   3   7  26       15.14        6.82     11.40 o 
  -3   8  26       37.75       64.58     22.57 o 
  -2   8  26       70.92       73.64      9.84 o 
  -1   8  26        1.13        4.66      9.41 o 
   0   8  26      126.24      105.16     14.48 o 
   1   8  26        0.02        3.67     23.19 o 
   2   8  26       13.81        7.25     10.60 o 
  -2   9  26        2.53      -20.90     14.95 o 
  -1   9  26       98.25       80.12      9.04 o 
   0   9  26        5.88       -8.90      5.93 o 
   1   9  26        0.15       -5.25      9.77 o 
  -5   1  27       48.27      -27.86     54.33 o 
  -4   1  27       23.20       24.56     13.34 o 
  -3   1  27      618.31      562.60     24.05 o 
  -2   1  27        7.63       21.22     24.38 o 
  -1   1  27      287.68      274.24     13.37 o 
   0   1  27       13.47        9.75      4.18 o 
   1   1  27      125.17      141.41      7.63 o 
   2   1  27       52.04       51.96      5.51 o 
   3   1  27       15.96       17.16      5.85 o 
   4   1  27       20.52       11.61      8.70 o 
  -5   2  27        3.73       11.36     37.28 o 
  -4   2  27       22.53        8.18     11.86 o 
  -3   2  27      248.32      227.66     15.48 o 
  -2   2  27     1338.73     1345.34     41.45 o 
  -1   2  27        1.14       -4.79      3.20 o 
   0   2  27        0.00        0.64      2.60 o 
   1   2  27      214.66      207.41      8.85 o 
   2   2  27      147.73      140.56      9.08 o 
   3   2  27       15.09        8.32      5.13 o 
   4   2  27        0.06       -2.31      6.03 o 
  -5   3  27       55.97       50.56     41.65 o 
  -4   3  27       31.87       35.00     14.08 o 
  -3   3  27      116.31      145.51     14.28 o 
  -2   3  27      359.05      373.83     12.18 o 
  -1   3  27       41.01       32.25      7.60 o 
   0   3  27      305.82      298.48      8.84 o 
   1   3  27       46.37       39.30      6.17 o 
   2   3  27      292.22      264.88     16.46 o 
   3   3  27       88.26      101.69      7.68 o 
   4   3  27        9.95       20.13      7.03 o 
  -5   4  27      133.62      155.52     25.98 o 
  -4   4  27        1.85       -2.86     12.82 o 
  -3   4  27      136.57      120.19     11.06 o 
  -2   4  27       39.58       30.16      9.25 o 
  -1   4  27      240.23      225.95      8.65 o 
   0   4  27        1.86       -0.01      3.82 o 
   1   4  27       20.95        9.88      5.16 o 
   2   4  27       52.56       50.93      7.37 o 
   3   4  27       26.79        0.00     11.14 o 
   4   4  27        6.30       10.14      6.52 o 
  -4   5  27        0.56       -7.07     10.72 o 
  -3   5  27       19.58       21.90      7.93 o 
  -2   5  27       34.40       23.72      6.84 o 
  -1   5  27       43.05       33.19      4.57 o 
   0   5  27      283.01      257.20     10.71 o 
   1   5  27      456.41      424.33     24.17 o 
   2   5  27       22.89       29.45      6.27 o 
   3   5  27      114.04      118.33     11.50 o 
   4   5  27       19.64       29.67     11.52 o 
  -4   6  27        7.48       13.44     12.20 o 
  -3   6  27        1.57       -0.84      8.29 o 
  -2   6  27       57.73       50.58      7.72 o 
  -1   6  27        6.77       -5.11      5.14 o 
   0   6  27      856.20      853.97     22.74 o 
   1   6  27        6.77        2.14     13.29 o 
   2   6  27      106.09      117.23     12.21 o 
   3   6  27        7.97        9.24     10.76 o 
  -3   7  27       18.25       15.07     20.30 o 
  -2   7  27       25.63       30.05      9.85 o 
  -1   7  27       60.36       68.76     18.27 o 
   0   7  27       11.64       24.36      8.07 o 
   1   7  27       25.07       16.47      8.93 o 
   2   7  27        8.20       -1.86      8.85 o 
   3   7  27        0.09        1.55      9.63 o 
  -3   8  27        6.14       -9.23     20.24 o 
  -2   8  27        6.46       -4.99     13.47 o 
  -1   8  27        0.72        7.12      5.91 o 
   0   8  27        6.87        7.34     14.03 o 
   1   8  27       18.71       30.07     13.66 o 
   2   8  27        0.10       14.99      8.35 o 
  -2   9  27       68.00       93.88     24.22 o 
  -1   9  27       46.34       76.83     12.67 o 
   0   9  27       54.55       60.98     11.26 o 
   1   9  27        4.42       -4.46      9.03 o 
  -5   0  28       30.93      -50.15     51.54 o 
  -4   0  28       42.94       58.51     18.11 o 
  -3   0  28      296.91      289.56     16.40 o 
  -2   0  28      350.48      364.07     18.20 o 
  -1   0  28     1043.61     1079.62     50.15 o 
   2   0  28       11.69        6.84      5.35 o 
   3   0  28        5.06        5.40      7.70 o 
   4   0  28       26.21       13.45     11.30 o 
  -5   1  28       10.48       22.02     60.60 o 
  -4   1  28      157.30      182.55     15.67 o 
  -3   1  28        5.02       -0.65      6.03 o 
  -2   1  28       10.32       11.75      6.83 o 
  -1   1  28        6.86        4.18      4.98 o 
   0   1  28      180.03      192.24     11.14 o 
   1   1  28      117.09      113.44      8.77 o 
   2   1  28        2.75        6.55      4.80 o 
   3   1  28        5.27        7.00      5.93 o 
   4   1  28      108.83      100.88     19.50 o 
  -5   2  28       35.95       81.45     42.32 o 
  -4   2  28       72.30       90.79     11.53 o 
  -3   2  28       26.50       24.64      9.25 o 
  -2   2  28       80.23       80.29      7.39 o 
  -1   2  28       64.63       67.83      5.84 o 
   0   2  28       30.86       26.04      7.78 o 
   1   2  28        0.50       -3.84      3.86 o 
   2   2  28        1.59       -3.42      5.32 o 
   3   2  28       89.98       93.10      9.65 o 
   4   2  28        2.02       -0.82      8.49 o 
  -5   3  28       34.79       55.15     18.02 o 
  -4   3  28      133.26      116.34     13.26 o 
  -3   3  28      122.49      100.43      9.38 o 
  -2   3  28      121.06      124.13      6.75 o 
  -1   3  28      192.63      177.00     11.80 o 
   0   3  28       26.74       22.02      5.35 o 
   1   3  28       38.38       47.85      8.00 o 
   2   3  28       93.57       89.42     21.59 o 
   3   3  28       97.39       98.75     13.10 o 
   4   3  28        0.51        1.23      8.49 o 
  -4   4  28        5.70        4.65     11.11 o 
  -3   4  28        3.95        4.94      7.15 o 
  -2   4  28      111.11      106.66      7.85 o 
  -1   4  28      981.56      957.89     21.92 o 
   0   4  28      151.18      147.18     13.41 o 
   1   4  28      471.59      446.51     19.50 o 
   2   4  28      437.42      454.14     27.91 o 
   3   4  28      553.45      564.95     23.16 o 
   4   4  28       27.32       33.73      9.57 o 
  -4   5  28       22.71       30.91     10.57 o 
  -3   5  28       21.70       31.89     11.46 o 
  -2   5  28       14.55        6.24      6.04 o 
  -1   5  28        0.15       -5.96      3.97 o 
   0   5  28       16.92        8.62      5.10 o 
   1   5  28       12.01       19.59      7.46 o 
   2   5  28      452.57      447.64     22.11 o 
   3   5  28       69.08       56.29     10.04 o 
   4   5  28       14.94       31.48     11.68 o 
  -4   6  28       36.66       51.25     13.90 o 
  -3   6  28      126.84      120.61     18.53 o 
  -2   6  28      107.12      109.52      9.20 o 
  -1   6  28      108.18      112.90     13.77 o 
   0   6  28      332.12      345.52     12.49 o 
   1   6  28       24.92       26.61      6.64 o 
   2   6  28       18.96       20.30     17.59 o 
   3   6  28      202.21      161.80     16.61 o 
  -3   7  28        1.03       24.13     16.85 o 
  -2   7  28        6.31       -5.20      6.43 o 
  -1   7  28       16.87        9.56      9.24 o 
   0   7  28       32.91       66.83      9.14 o 
   1   7  28       39.44       54.33     11.14 o 
   2   7  28       17.12       11.74     10.10 o 
   3   7  28       71.47       55.54     11.06 o 
  -2   8  28        4.88      -12.81     12.47 o 
  -1   8  28        3.29      -12.19     11.92 o 
   0   8  28        9.65       18.58     12.99 o 
   1   8  28        0.91      -14.93     12.90 o 
   2   8  28       13.63       19.38     10.04 o 
  -1   9  28       98.83      110.52     11.46 o 
   0   9  28        8.34        5.88      8.24 o 
  -5   1  29        0.06       48.31     41.06 o 
  -4   1  29       20.66       -0.22      8.96 o 
  -3   1  29      386.06      348.02     15.39 o 
  -2   1  29      351.70      328.89     14.15 o 
  -1   1  29       93.02       78.61      6.24 o 
   0   1  29      146.41      157.42     18.11 o 
   1   1  29        2.65        9.68      7.06 o 
   2   1  29        2.23       -0.93      7.17 o 
   3   1  29       20.37       17.02      6.56 o 
   4   1  29       25.94       21.02     10.70 o 
  -5   2  29        5.41       25.28     23.92 o 
  -4   2  29       19.11       43.76     10.57 o 
  -3   2  29      582.06      588.25     22.72 o 
  -2   2  29       18.66       10.34      6.80 o 
  -1   2  29      276.38      299.70     12.57 o 
   0   2  29       97.07       93.52      9.05 o 
   1   2  29        2.81        2.44      5.67 o 
   2   2  29      140.89      136.95      7.36 o 
   3   2  29        4.13        6.65      6.12 o 
   4   2  29       14.46        7.89      9.47 o 
  -5   3  29        8.16       -0.15     16.34 o 
  -4   3  29       42.81       28.59     10.38 o 
  -3   3  29       23.09       13.55      8.33 o 
  -2   3  29       22.07       17.04      4.98 o 
  -1   3  29       13.30       12.87      6.16 o 
   0   3  29      103.73      117.63     47.36 o 
   1   3  29        2.26        9.05      5.00 o 
   2   3  29        3.42       -0.97      5.93 o 
   3   3  29       69.75       60.74      8.49 o 
   4   3  29        1.02       -2.59     10.88 o 
  -4   4  29        4.35       20.05     20.03 o 
  -3   4  29       37.69       24.76     12.06 o 
  -2   4  29        6.29       -1.99      6.03 o 
  -1   4  29        0.06        7.86      8.42 o 
   0   4  29      113.77      126.31     15.98 o 
   1   4  29        5.45        8.09     14.51 o 
   2   4  29      424.72      417.35     22.85 o 
   3   4  29       10.46        6.41      6.11 o 
   4   4  29        0.63       -2.05      9.05 o 
  -4   5  29        3.17       -2.66     11.94 o 
  -3   5  29      125.61      120.20     15.19 o 
  -2   5  29       33.01       50.20      8.04 o 
  -1   5  29      344.74      325.90     24.61 o 
   0   5  29       22.30       29.63     16.02 o 
   1   5  29        0.19       -1.11      6.23 o 
   2   5  29        0.54        3.86      7.96 o 
   3   5  29      257.04      282.81     18.84 o 
  -4   6  29        9.90        2.34      9.46 o 
  -3   6  29       82.54       87.47     20.91 o 
  -2   6  29        9.03       22.31      6.43 o 
  -1   6  29        5.43        7.10      7.31 o 
   0   6  29      327.07      309.01     24.24 o 
   1   6  29        0.00        0.72      8.38 o 
   2   6  29        8.71       14.74     18.58 o 
   3   6  29      274.52      299.19     19.30 o 
  -3   7  29       92.10       94.97     14.49 o 
  -2   7  29       44.99       64.33      8.76 o 
  -1   7  29        6.41        2.42      6.84 o 
   0   7  29       84.23       97.09     10.73 o 
   1   7  29       27.54       38.60     15.86 o 
   2   7  29       15.47       27.37     10.85 o 
  -2   8  29      109.01       97.19     11.16 o 
  -1   8  29       76.32       50.19     13.78 o 
   0   8  29       10.89       10.70     14.67 o 
   1   8  29       10.27       -5.05     15.67 o 
   0   9  29       29.42       19.79     10.05 o 
  -5   0  30        2.55      -22.29     57.12 o 
  -4   0  30      197.24      223.65     25.36 o 
  -3   0  30       39.21       57.46      9.85 o 
  -2   0  30      695.29      752.25     39.01 o 
   1   0  30       11.76        9.58      7.70 o 
   2   0  30       76.77       80.37      9.32 o 
   3   0  30        2.03        4.92      8.33 o 
   4   0  30       11.43       23.68     16.72 o 
  -5   1  30        0.22      -16.13     17.55 o 
  -4   1  30       43.12       54.63     12.83 o 
  -3   1  30       45.01       45.22      7.47 o 
  -2   1  30        0.23       -0.30      5.98 o 
  -1   1  30        3.27        5.57      6.95 o 
   0   1  30       74.26       66.87     15.32 o 
   1   1  30       23.14       25.90      6.70 o 
   2   1  30        6.52       -2.57      4.83 o 
   3   1  30       39.17       40.75      7.44 o 
   4   1  30       36.34       15.90      8.67 o 
  -5   2  30       14.37        4.10     18.36 o 
  -4   2  30        0.05       11.29      9.24 o 
  -3   2  30      432.23      424.15     18.70 o 
  -2   2  30      131.82      115.28     14.28 o 
  -1   2  30      139.51      139.55      7.61 o 
   0   2  30        0.53        1.48      4.90 o 
   1   2  30       36.19       29.36      8.84 o 
   2   2  30      110.49      100.40     10.66 o 
   3   2  30       47.98       44.40      7.12 o 
   4   2  30       16.61       43.18     11.82 o 
  -4   3  30        0.41       -4.22     10.14 o 
  -3   3  30       78.69      116.20     15.08 o 
  -2   3  30      265.99      301.47     14.96 o 
  -1   3  30      485.30      478.11     16.14 o 
   0   3  30       47.74       84.98     12.54 o 
   1   3  30      285.49      288.99     29.25 o 
   2   3  30       85.87       78.58      8.30 o 
   3   3  30        0.81       17.72      6.35 o 
   4   3  30       58.03       52.91     10.30 o 
  -4   4  30       29.47       36.63     13.21 o 
  -3   4  30        6.36        7.83     25.41 o 
  -2   4  30        2.33        6.09     10.86 o 
  -1   4  30       36.86       32.17     20.39 o 
   0   4  30       10.88        5.13      6.00 o 
   1   4  30      318.43      296.36     36.92 o 
   2   4  30      533.32      590.04     25.36 o 
   3   4  30        8.31       16.24      9.36 o 
  -4   5  30        2.05       -5.66     21.04 o 
  -3   5  30        0.14       -4.20     13.67 o 
  -2   5  30        9.54       13.24      6.69 o 
  -1   5  30       60.29       43.41      9.00 o 
   0   5  30      673.55      695.08     21.51 o 
   1   5  30       41.18       40.93      9.72 o 
   2   5  30       28.32       18.71     10.14 o 
   3   5  30      246.48      282.94     31.88 o 
  -3   6  30       35.75       22.10     11.45 o 
  -2   6  30       56.10       50.09      8.12 o 
  -1   6  30        0.08       -0.27      6.06 o 
   0   6  30       18.65       31.62      7.01 o 
   1   6  30        0.01        2.12     17.41 o 
   2   6  30      382.79      463.89     43.18 o 
   3   6  30       63.73       78.87     14.32 o 
  -3   7  30        4.30        8.84     10.82 o 
  -2   7  30      167.16      196.43     25.54 o 
  -1   7  30      100.45       82.38     10.66 o 
   0   7  30       30.50       17.36     13.64 o 
   1   7  30        0.92       -1.93     12.54 o 
   2   7  30        0.39      -15.05     11.59 o 
  -2   8  30       83.51      103.31     19.50 o 
  -1   8  30       15.39        6.82      8.11 o 
   0   8  30       17.04       26.47     27.86 o 
   1   8  30       39.62       31.58      9.79 o 
  -4   1  31       18.36        1.04     12.39 o 
  -3   1  31       19.35       27.45      8.81 o 
  -2   1  31       14.80       14.10      6.71 o 
  -1   1  31       15.57        8.74      5.35 o 
   0   1  31        9.87       11.14      9.75 o 
   1   1  31       12.84        2.79      5.57 o 
   2   1  31        1.77       -2.20      3.85 o 
   3   1  31       83.24       91.63      9.36 o 
   4   1  31        1.76       -8.32     10.52 o 
  -4   2  31        0.06        5.95     12.06 o 
  -3   2  31       39.06       49.27     10.75 o 
  -2   2  31      299.00      340.17     12.41 o 
  -1   2  31      383.43      403.26     12.90 o 
   0   2  31      497.53      487.04     19.70 o 
   1   2  31        1.06       17.59      7.70 o 
   2   2  31       25.29       30.49      5.88 o 
   3   2  31        5.94        1.60      6.33 o 
   4   2  31        0.13       -7.88      9.09 o 
  -4   3  31        0.19        8.20     12.42 o 
  -3   3  31       23.30        0.91      7.03 o 
  -2   3  31        4.21        4.83     12.27 o 
  -1   3  31       98.97       93.68      7.74 o 
   0   3  31       73.76       76.40      6.92 o 
   1   3  31      107.79      108.55     13.93 o 
   2   3  31      188.26      193.90     18.12 o 
   3   3  31      212.47      227.40     16.67 o 
   4   3  31       33.21       34.22     10.98 o 
  -4   4  31       43.50       43.89     28.07 o 
  -3   4  31       58.39       55.99     10.10 o 
  -2   4  31      111.67      121.42      9.25 o 
  -1   4  31        1.04       -4.55      8.78 o 
   0   4  31      272.60      281.12     12.98 o 
   1   4  31       21.91       -8.36     22.29 o 
   2   4  31       63.85       68.08      9.72 o 
   3   4  31       34.85       42.50     20.85 o 
  -4   5  31       10.45       33.87     10.89 o 
  -3   5  31      136.76      142.87     18.50 o 
  -2   5  31        0.00       -1.41      8.04 o 
  -1   5  31        4.33        9.75      7.38 o 
   0   5  31       26.53       21.20      7.08 o 
   1   5  31      170.76      156.88     11.40 o 
   2   5  31       95.34       65.04     15.88 o 
   3   5  31       10.16       11.39     17.34 o 
  -3   6  31        5.16        4.07     11.66 o 
  -2   6  31        0.00        3.83      6.27 o 
  -1   6  31       95.19      102.89     13.18 o 
   0   6  31        8.94       -0.93      8.72 o 
   1   6  31        0.01       -7.34      6.97 o 
   2   6  31       33.93       22.77      9.85 o 
  -2   7  31      120.40      125.69     18.10 o 
  -1   7  31        0.10       -0.05      6.56 o 
   0   7  31      236.24      252.35     18.01 o 
   1   7  31        0.14        3.26      9.08 o 
   2   7  31       39.96       42.37     14.63 o 
  -1   8  31        9.17       28.81     13.62 o 
   0   8  31        1.48       -9.28      9.25 o 
   1   8  31       15.91       -2.41     20.45 o 
  -4   0  32       30.74       12.54     12.26 o 
  -3   0  32      126.23      131.72     17.41 o 
  -2   0  32      478.42      479.56     21.60 o 
  -1   0  32      951.48     1032.26     52.94 o 
   1   0  32      135.15      139.31     20.90 o 
   2   0  32      170.07      151.01     11.34 o 
   3   0  32       15.62       13.30      9.68 o 
   4   0  32      196.30      151.84     22.29 o 
  -4   1  32       55.24       52.93     22.32 o 
  -3   1  32       43.29       48.87      8.86 o 
  -2   1  32      627.78      686.05     23.30 o 
  -1   1  32       17.18       20.90      6.97 o 
   0   1  32       77.78       57.12     15.32 o 
   1   1  32        1.82        8.36     11.14 o 
   2   1  32      145.57      139.79     18.24 o 
   3   1  32      133.21      118.32      9.44 o 
   4   1  32       38.10       29.64     12.06 o 
  -4   2  32       12.90       -7.63     20.84 o 
  -3   2  32      306.36      336.45     15.96 o 
  -2   2  32      308.03      313.02     18.95 o 
  -1   2  32      110.91      120.65      7.47 o 
   0   2  32       82.54      108.66     15.32 o 
   1   2  32      154.86      142.85     12.01 o 
   2   2  32        0.54        0.43      7.07 o 
   3   2  32       64.27       73.68      7.75 o 
  -4   3  32       55.12       77.24     12.61 o 
  -3   3  32       59.11       57.47     18.10 o 
  -2   3  32      156.87      158.49      9.01 o 
  -1   3  32      295.84      306.04     13.44 o 
   0   3  32      227.29      219.73     29.95 o 
   1   3  32       29.38       13.78     12.01 o 
   2   3  32       91.16       91.72     10.50 o 
   3   3  32       66.53       61.39     16.44 o 
  -4   4  32       22.47       27.75     12.87 o 
  -3   4  32       87.93       92.68     11.69 o 
  -2   4  32       57.14       53.51      7.84 o 
  -1   4  32       40.44       38.57      8.36 o 
   0   4  32      124.08      156.72     14.68 o 
   1   4  32      425.18      429.28     19.96 o 
   2   4  32       25.43       15.17      9.37 o 
   3   4  32      108.62       79.81     12.67 o 
  -3   5  32       95.16      118.71     14.59 o 
  -2   5  32        1.25        8.08     11.06 o 
  -1   5  32        2.67       -3.69      6.69 o 
   0   5  32      125.12      131.53     16.88 o 
   1   5  32        0.33        2.19     16.72 o 
   2   5  32      113.27       97.51     29.25 o 
   3   5  32        2.38       -1.89     12.03 o 
  -3   6  32       13.65        6.11      9.99 o 
  -2   6  32       12.18        3.08      5.99 o 
  -1   6  32        6.03       18.13      7.84 o 
   0   6  32       53.74       49.49     15.93 o 
   1   6  32       47.34       57.84      9.83 o 
   2   6  32      351.89      373.14     24.02 o 
  -2   7  32        8.45        0.19      8.18 o 
  -1   7  32        9.40        7.39      9.65 o 
   0   7  32        4.97        9.37     14.51 o 
   1   7  32        2.86       -6.97     15.32 o 
   0   8  32        4.15       -8.17     10.13 o 
  -4   1  33        0.06       21.67     26.97 o 
  -3   1  33        6.70        5.84      6.49 o 
  -2   1  33      393.41      396.13     17.41 o 
  -1   1  33      393.90      380.56     13.52 o 
   0   1  33        4.82       14.36      7.38 o 
   1   1  33       67.02       58.97     14.51 o 
   2   1  33        9.45       -0.28      6.22 o 
   3   1  33       44.11       53.17      8.61 o 
  -4   2  33       49.54       58.37     14.77 o 
  -3   2  33        1.54        4.11      8.42 o 
  -2   2  33      223.73      218.51     16.14 o 
  -1   2  33       26.89       21.83      5.57 o 
   0   2  33       11.02       -1.39      6.97 o 
   1   2  33       28.30        9.11      5.56 o 
   2   2  33      131.24      147.80     16.49 o 
   3   2  33        0.98        4.38      9.62 o 
  -4   3  33       11.99       36.24     10.41 o 
  -3   3  33      213.55      212.20     21.11 o 
  -2   3  33       23.54       16.01      6.88 o 
  -1   3  33       41.27       36.86      5.65 o 
   0   3  33      143.30      161.47      9.70 o 
   1   3  33       50.23       46.15     14.33 o 
   2   3  33      111.10      130.95     30.65 o 
   3   3  33        0.02       10.68      8.28 o 
  -4   4  33        6.27       11.93     19.30 o 
  -3   4  33       59.47       49.81     12.84 o 
  -2   4  33      167.43      189.13     12.17 o 
  -1   4  33        4.58        7.31      7.44 o 
   0   4  33       20.23       34.11     27.16 o 
   1   4  33       85.89      100.69     11.73 o 
   2   4  33       13.09       12.02      9.15 o 
   3   4  33       33.20       31.53     12.26 o 
  -3   5  33      106.21       81.92     12.78 o 
  -2   5  33      160.75      158.17     11.13 o 
  -1   5  33        9.39        5.46     10.57 o 
   0   5  33       56.89       40.09     17.00 o 
   1   5  33        4.47       -2.65      7.61 o 
   2   5  33      171.20      185.70     17.18 o 
  -3   6  33        0.01       -8.87     10.41 o 
  -2   6  33       26.42       33.73      8.70 o 
  -1   6  33       63.43       76.79     20.32 o 
   0   6  33       13.82       23.82     17.43 o 
   1   6  33       93.36       82.71     12.68 o 
   2   6  33      100.94       76.14     16.34 o 
  -2   7  33       38.67       44.86      8.14 o 
  -1   7  33       93.78       74.94     11.88 o 
   0   7  33        0.32       -4.99     10.46 o 
   1   7  33        0.79       11.08     16.73 o 
  -4   0  34      149.58      195.03     66.87 o 
  -3   0  34       94.84       84.98     16.72 o 
  -2   0  34      773.67      796.83     41.79 o 
  -1   0  34       10.30       11.14      9.75 o 
   1   0  34      109.06      130.18     20.90 o 
   2   0  34       30.48        4.27      7.34 o 
   3   0  34      109.24      149.54     15.39 o 
  -4   1  34        0.88      -26.19     37.04 o 
  -3   1  34       10.39       -0.81      6.28 o 
  -2   1  34        1.05        4.02     10.41 o 
  -1   1  34       87.17      109.40     35.64 o 
   0   1  34       48.97       57.12     15.32 o 
   1   1  34      167.72      168.01      9.43 o 
   2   1  34        0.09       17.19      8.06 o 
   3   1  34        1.13       -3.40     10.25 o 
  -4   2  34        2.27       10.07     42.83 o 
  -3   2  34       72.22       77.95     12.27 o 
  -2   2  34        4.30       -1.49      5.07 o 
  -1   2  34       86.18       87.76     10.77 o 
   0   2  34       18.91       12.03     16.02 o 
   1   2  34        0.47       -3.29      6.23 o 
   2   2  34        0.01       13.15      9.66 o 
   3   2  34        3.96        6.45      7.34 o 
  -4   3  34        2.31       11.52     10.85 o 
  -3   3  34       45.85       39.83      9.69 o 
  -2   3  34       49.32       47.93      7.26 o 
  -1   3  34       21.38       13.40      6.03 o 
   0   3  34      583.35      665.07     23.97 o 
   1   3  34       27.37       42.14     14.33 o 
   2   3  34       48.31       51.75     49.45 o 
   3   3  34        1.28        0.63      9.32 o 
  -3   4  34        0.90       10.06     10.46 o 
  -2   4  34       13.16       12.44      9.28 o 
  -1   4  34        1.32       -4.64      7.38 o 
   0   4  34       97.49      105.59      9.53 o 
   1   4  34        8.80       21.95     11.43 o 
   2   4  34       12.62       12.78     19.64 o 
  -3   5  34        0.01       17.04     14.48 o 
  -2   5  34        6.95       -1.77      9.85 o 
  -1   5  34       48.01       59.97      9.58 o 
   0   5  34        7.46        4.43      7.89 o 
   1   5  34      385.41      422.51     25.25 o 
   2   5  34        0.88      -24.18     16.12 o 
  -2   6  34        0.00        8.97      8.04 o 
  -1   6  34        0.04      -12.82      8.54 o 
   0   6  34        1.31       18.63     10.27 o 
   1   6  34        3.46       -1.63      7.86 o 
  -1   7  34       52.15       73.67     12.67 o 
   0   7  34       15.82       25.96      9.13 o 
  -4   1  35        5.39       21.57     11.09 o 
  -3   1  35        7.50       -7.67      8.44 o 
  -2   1  35       87.70      104.34     11.66 o 
  -1   1  35       76.31       88.93      7.58 o 
   0   1  35        3.76       19.50     13.93 o 
   1   1  35        0.15       23.06     22.99 o 
   2   1  35        4.73        2.02      7.78 o 
   3   1  35        0.73       10.62      8.88 o 
  -4   2  35       17.12       18.15     18.11 o 
  -3   2  35       27.36       24.99     13.07 o 
  -2   2  35      637.86      675.19     24.63 o 
  -1   2  35        9.82       21.52      7.46 o 
   0   2  35      129.58      121.18     32.74 o 
   1   2  35       48.34       56.46     17.26 o 
   2   2  35        6.92       41.51     11.51 o 
   3   2  35       22.59        7.53      8.77 o 
  -3   3  35       12.36       13.78     16.71 o 
  -2   3  35       60.20       41.38      7.50 o 
  -1   3  35       14.23       15.17     10.47 o 
   0   3  35       35.77       59.04     25.08 o 
   1   3  35        2.48       -6.50      6.78 o 
   2   3  35      190.72      176.86     25.33 o 
   3   3  35      125.98      145.95     19.81 o 
  -3   4  35      101.31       89.05     12.25 o 
  -2   4  35      112.58      135.62     12.85 o 
  -1   4  35        0.63       -4.98     16.23 o 
   0   4  35       29.15       34.75     12.13 o 
   1   4  35      324.12      323.89     18.55 o 
   2   4  35        3.05        7.57     12.04 o 
  -2   5  35        0.00        6.99      9.05 o 
  -1   5  35       24.22       23.93     14.68 o 
   0   5  35        2.66       18.03      9.54 o 
   1   5  35       31.93       34.66     10.08 o 
   2   5  35       15.88        9.92     10.02 o 
  -2   6  35       28.05       25.77      8.78 o 
  -1   6  35        0.01       -1.66      7.05 o 
   0   6  35        5.73      -13.93     22.29 o 
   1   6  35        2.50       -8.51     17.40 o 
  -3   0  36       68.88       38.30     61.29 o 
  -2   0  36      113.17      110.03     25.08 o 
  -1   0  36      791.77      870.66     32.04 o 
   0   0  36      858.01      906.88     47.36 o 
   1   0  36       34.50       30.65     13.93 o 
   2   0  36       37.29       48.76     16.72 o 
   3   0  36        4.30        7.66     10.75 o 
  -3   1  36        0.00       16.23     21.11 o 
  -2   1  36      146.63      136.93     14.21 o 
  -1   1  36       85.48      111.46     11.04 o 
   0   1  36        0.76      -15.82     25.08 o 
   1   1  36        5.35        3.55     10.70 o 
   2   1  36        9.91        0.25      7.70 o 
   3   1  36        0.40       12.76     11.20 o 
  -3   2  36      104.85       88.88     11.40 o 
  -2   2  36       36.32       60.70     29.41 o 
  -1   2  36       47.06       44.84     17.79 o 
   0   2  36      100.78      122.09     12.36 o 
   1   2  36      119.40      130.95     19.50 o 
   2   2  36        2.05        6.49      6.43 o 
  -3   3  36      258.86      262.33     19.54 o 
  -2   3  36       44.29       36.82      7.48 o 
  -1   3  36       25.62       28.53      7.44 o 
   0   3  36       42.64       40.40     13.05 o 
   1   3  36      194.05      217.58     16.77 o 
   2   3  36      139.24      153.67     18.49 o 
  -3   4  36       56.59       62.19     11.23 o 
  -2   4  36       13.48        9.36      7.84 o 
  -1   4  36       10.70       11.50     14.68 o 
   0   4  36       26.39       23.71      8.96 o 
   1   4  36       12.91       28.62     14.51 o 
   2   4  36       16.76       11.14     23.68 o 
  -2   5  36        2.85       13.84     16.77 o 
  -1   5  36       94.68       64.75     10.91 o 
   0   5  36       16.92       11.60     10.23 o 
   1   5  36        0.03        5.60      7.74 o 
  -1   6  36        2.18       14.68     18.11 o 
   0   6  36       87.29       62.14     20.20 o 
  -3   1  37        4.91       17.56     11.56 o 
  -2   1  37        0.00        7.78      9.32 o 
  -1   1  37      131.80      123.93     10.25 o 
   0   1  37      290.08      287.81     19.50 o 
   1   1  37      112.06      119.65      9.45 o 
   2   1  37       11.81       21.19     11.06 o 
  -3   2  37      154.00      149.18     15.53 o 
  -2   2  37        0.44      -12.08     10.23 o 
  -1   2  37        3.63        9.45      6.56 o 
   0   2  37        7.82       21.73     19.83 o 
   1   2  37       10.77       11.77      7.96 o 
   2   2  37       94.29       82.12     18.73 o 
  -3   3  37        2.32       30.26     13.37 o 
  -2   3  37       27.28       17.01      7.57 o 
  -1   3  37        5.57       21.69      8.36 o 
   0   3  37        9.87      -15.30     11.49 o 
   1   3  37       29.60       29.82     11.63 o 
   2   3  37        4.66      -26.16     21.59 o 
  -2   4  37        2.00        4.60      8.13 o 
  -1   4  37        0.31       -2.57      7.17 o 
   0   4  37       47.56       32.45      9.20 o 
   1   4  37       44.14       54.94     10.23 o 
  -2   5  37       13.69        7.22      8.84 o 
  -1   5  37       44.65       49.20     11.46 o 
   0   5  37      144.64      156.19     13.85 o 
   1   5  37       34.09       38.97      8.75 o 
  -3   0  38       62.27       55.69     40.40 o 
  -2   0  38        0.56       11.14     13.93 o 
  -1   0  38      138.39      125.40     50.85 o 
   0   0  38      154.93      189.46     22.29 o 
   1   0  38        0.01       -4.18     34.83 o 
   2   0  38       56.98       37.71     14.06 o 
  -3   1  38        2.73        8.58     11.47 o 
  -2   1  38        8.29       13.93      8.24 o 
  -1   1  38       43.93       75.86     37.91 o 
   0   1  38       26.54       55.73      8.20 o 
   1   1  38        1.00        1.96      8.91 o 
   2   1  38       18.63       20.09      9.42 o 
  -3   2  38        5.98        2.15     22.15 o 
  -2   2  38       64.23       67.20      9.99 o 
  -1   2  38        1.69       -8.07      6.53 o 
   0   2  38       72.62       70.56     20.90 o 
   1   2  38        0.57        0.90      9.11 o 
   2   2  38        7.70       -2.54     10.13 o 
  -2   3  38       15.04       13.95      7.08 o 
  -1   3  38        2.77      -16.36     10.91 o 
   0   3  38       26.49       28.07      8.80 o 
   1   3  38      528.78      595.80     21.52 o 
  -2   4  38       32.62       16.25      9.78 o 
  -1   4  38       64.28       85.82     15.48 o 
   0   4  38       54.89       44.59     18.06 o 
   1   4  38      127.78      113.10     10.73 o 
  -1   5  38        0.14      -10.98      7.32 o 
   0   5  38       37.95       25.73      8.25 o 
  -2   1  39        1.75       14.67     13.87 o 
  -1   1  39        4.73       13.09     13.00 o 
   0   1  39       14.38       18.78     12.63 o 
   1   1  39       34.64       36.43      7.86 o 
  -2   2  39        1.43       -4.50      8.70 o 
  -1   2  39       51.53       42.56     17.41 o 
   0   2  39       52.08       64.73     10.04 o 
   1   2  39       34.89       26.37     10.85 o 
  -2   3  39        2.35       -7.07      7.93 o 
  -1   3  39        0.44       -4.57      7.23 o 
   0   3  39        1.41        5.12     25.50 o 
   1   3  39        3.61        1.97     10.60 o 
  -1   4  39       35.83       51.04     11.96 o 
   0   4  39        0.95       10.04      6.89 o 
  -2   0  40       83.58       94.47     51.54 o 
  -1   0  40       50.15       51.54     15.32 o 
   0   0  40       14.41       21.45     10.47 o 
   1   0  40       34.52       47.56     11.59 o 
  -2   1  40       27.46       19.16     10.77 o 
  -1   1  40      197.73      238.76     15.11 o 
   0   1  40       35.71       29.52      8.48 o 
   1   1  40        7.25       -6.91      7.73 o 
  -2   2  40      173.28      141.37     16.26 o 
  -1   2  40       30.76       65.79     20.62 o 
   0   2  40       17.03       30.27     10.75 o 
   1   2  40       26.41       14.97      8.29 o 
  -1   3  40       32.79       46.09      8.68 o 
   0   3  40        7.76       -2.51     22.26 o 
  -1   1  41       10.45       13.93      7.46 o 
   0   1  41       31.29       24.40      7.24 o 
  -1   2  41       52.97       60.57     10.57 o 
   0   2  41        2.74       -7.95      7.49 o 
                                                 
